# Supplementary material for: 4-Chloro-2-((E)-{3-[1-(hydroxy­imino)eth­yl]phen­yl}imino­meth­yl)phenol
Source: Acta Crystallogr Sect E Struct Rep Online. 2009 Nov 7;65(Pt 12):o3021. doi: 10.1107/S1600536809045942 (PMC2972112; doi:10.1107/S1600536809045942)
Supplement: Supplementary file 2 [file e-65-o3021-Isup2.hkl]

# 
# h,k,l, Fc-squared, Fo-squared, sigma(Fo-squared) and status flag 
# 
data_I
_shelx_title ' 091003d in P2(1)/c' 
_shelx_refln_list_code          4 
_shelx_F_calc_maximum      197.43 
_exptl_crystal_F_000       600.00 
_reflns_d_resolution_high  0.8404 
 
loop_ 
 _symmetry_equiv_pos_as_xyz 
 'x, y, z' 
 '-x, y+1/2, -z+1/2' 
 '-x, -y, -z' 
 'x, -y-1/2, z-1/2' 
 
_cell_length_a    16.7139 
_cell_length_b     5.9983 
_cell_length_c    13.3902 
_cell_angle_alpha  90.000 
_cell_angle_beta   96.328 
_cell_angle_gamma  90.000 
 
_shelx_F_squared_multiplier     1.000 
 
loop_ 
 _refln_index_h 
 _refln_index_k 
 _refln_index_l 
 _refln_F_squared_calc 
 _refln_F_squared_meas 
 _refln_F_squared_sigma 
 _refln_observed_status 
   2   0   0        2.96        4.08      2.33 o 
   3   0   0        0.23        1.20      3.16 o 
   4   0   0      175.08      174.31      6.70 o 
   5   0   0       32.83       38.65      5.01 o 
   6   0   0      169.45      180.81     11.79 o 
   7   0   0       25.39       25.77      5.01 o 
   8   0   0       39.26       34.56      5.59 o 
   9   0   0        0.20       -0.33      4.30 o 
  10   0   0       14.10       18.43      5.54 o 
  11   0   0       24.29       29.86      6.55 o 
  12   0   0       42.01       52.75      7.15 o 
  13   0   0      113.77      123.77      9.66 o 
  14   0   0        0.26        3.39      6.92 o 
  15   0   0      128.86      133.45     22.55 o 
  16   0   0       56.94       53.99     15.19 o 
  17   0   0       65.78       64.73     18.71 o 
  18   0   0       25.14       19.02     15.49 o 
  19   0   0       11.72       25.00     13.80 o 
   1   1   0        1.86        0.75      4.71 o 
   2   1   0        5.79        5.91      4.74 o 
   3   1   0      236.50      219.79      5.98 o 
   4   1   0    38979.69    38485.75    420.08 o 
   5   1   0      773.59      736.92      9.96 o 
   6   1   0      104.39      106.79      4.84 o 
   7   1   0       65.71       63.81      4.05 o 
   8   1   0      370.02      328.33      7.99 o 
   9   1   0      127.93      123.56      5.85 o 
  10   1   0      100.71       97.86      5.52 o 
  11   1   0       97.70       94.53      5.84 o 
  12   1   0       78.01       69.81      5.67 o 
  13   1   0       94.85       87.85      7.39 o 
  14   1   0       30.91       30.47      7.54 o 
  15   1   0       54.25       61.63      8.84 o 
  16   1   0       46.39       40.15     10.22 o 
  17   1   0        4.88        1.40     10.21 o 
  18   1   0       44.55       36.97     12.51 o 
  19   1   0        8.71        5.18     11.33 o 
   0   2   0      208.76      217.35     21.32 o 
   1   2   0     1874.63     1978.65     56.98 o 
   2   2   0       92.17       97.64     11.13 o 
   3   2   0      180.51      188.57     11.29 o 
   4   2   0     1961.88     2087.43     51.19 o 
   5   2   0       85.31       77.97      6.49 o 
   6   2   0      152.81      147.48      7.60 o 
   7   2   0       87.16       88.71      6.18 o 
   8   2   0     3740.73     3985.27     55.53 o 
   9   2   0        0.98       -1.23      3.97 o 
  10   2   0      136.95      132.47      6.92 o 
  11   2   0      170.24      157.24      7.54 o 
  12   2   0        0.82       -2.10      6.07 o 
  13   2   0       26.68       25.32      6.97 o 
  14   2   0       57.37       51.64      9.72 o 
  15   2   0       35.21       33.17      8.77 o 
  16   2   0      391.09      388.98     41.80 o 
  17   2   0       85.14       90.07     17.83 o 
  18   2   0        2.23       -1.07     11.20 o 
   1   3   0      154.86      162.40     15.65 o 
   2   3   0      414.40      431.93     22.39 o 
   3   3   0       37.61       35.71      9.89 o 
   4   3   0       13.59       13.01      8.73 o 
   5   3   0        3.65        5.88      7.64 o 
   6   3   0       92.88      103.52      9.00 o 
   7   3   0      182.71      167.87      9.63 o 
   8   3   0      118.85      126.96      8.42 o 
   9   3   0       25.24       25.70      6.00 o 
  10   3   0      129.17      115.07      9.56 o 
  11   3   0       24.93       29.16      8.86 o 
  12   3   0        8.23       15.89      9.93 o 
  13   3   0       43.94       47.88     11.80 o 
  14   3   0        4.30       17.32     10.26 o 
  15   3   0      115.50      100.60     12.32 o 
  16   3   0       27.97       26.63      9.12 o 
  17   3   0        9.57       12.94      9.91 o 
   0   4   0      104.80       83.59     19.63 o 
   1   4   0      283.74      267.66     29.60 o 
   2   4   0      604.62      614.10     30.38 o 
   3   4   0        6.94        0.98      9.29 o 
   4   4   0       48.02       34.53     11.16 o 
   5   4   0      116.64      102.49     14.48 o 
   6   4   0      138.21      141.61     13.12 o 
   7   4   0       54.94       62.32     10.83 o 
   8   4   0      369.14      385.43     17.09 o 
   9   4   0      185.65      218.56     22.01 o 
  10   4   0        2.03        9.80     10.32 o 
  11   4   0      141.64      141.67     16.04 o 
  12   4   0       99.60       66.18     12.75 o 
  13   4   0       38.81       34.33     12.40 o 
  14   4   0        0.52       -0.68      8.88 o 
  15   4   0       13.19       15.93      9.58 o 
  16   4   0      180.45      179.81     18.75 o 
   1   5   0        0.93        6.33     10.47 o 
   2   5   0        0.26      -12.07     11.20 o 
   3   5   0      104.74      126.93     17.25 o 
   4   5   0      348.46      326.85     25.32 o 
   5   5   0      465.22      462.47     29.74 o 
   6   5   0      145.12      157.81     14.43 o 
   7   5   0       31.03       29.68     11.37 o 
   8   5   0        0.33       10.66     10.07 o 
   9   5   0      138.69      156.35     27.15 o 
  10   5   0        2.85       12.77     11.08 o 
  11   5   0       90.90      121.50     19.14 o 
  12   5   0       22.47       28.06     12.43 o 
  13   5   0        4.62        0.06     11.38 o 
  14   5   0        1.61       11.27     11.64 o 
   0   6   0      520.79      515.68     46.78 o 
   1   6   0      244.61      260.19     24.84 o 
   2   6   0        3.89        3.07     15.19 o 
   3   6   0       50.10       62.73     21.47 o 
   4   6   0        0.78       -1.10     11.04 o 
   5   6   0       46.99       44.26     14.10 o 
   6   6   0        7.71       20.63     15.26 o 
   7   6   0       11.19       19.45     12.18 o 
   8   6   0        1.08       15.07     12.12 o 
   9   6   0        1.65        3.50     10.76 o 
  10   6   0       19.15       33.87     15.62 o 
   1   7   0        0.12        2.01     10.79 o 
   2   7   0        1.74        8.76     13.49 o 
   3   7   0        3.09       18.10     15.42 o 
 -19   1   1        7.18        5.68     14.72 o 
 -18   1   1        8.29        1.38     13.96 o 
 -17   1   1        0.14        4.22      8.15 o 
 -16   1   1        1.47        5.99      8.00 o 
 -15   1   1       23.29       18.61      7.35 o 
 -14   1   1       28.26       19.15      5.56 o 
 -13   1   1       39.88       46.11      6.05 o 
 -12   1   1      121.27      121.88      7.63 o 
 -11   1   1      120.18      115.63      5.81 o 
 -10   1   1      330.42      320.97      8.46 o 
  -9   1   1        0.61       -1.72      3.03 o 
  -8   1   1     1398.92     1413.51     15.37 o 
  -7   1   1      306.51      270.69      6.78 o 
  -6   1   1      239.24      230.35      6.23 o 
  -5   1   1     2551.51     2515.97     48.33 o 
  -4   1   1    24233.43    24370.33    558.59 o 
  -3   1   1      220.67      208.30      7.24 o 
  -2   1   1      411.42      410.81     11.98 o 
  -1   1   1      128.72      120.53      6.37 o 
   0   1   1     2380.67     2360.18     46.34 o 
   1   1   1       23.51       19.93      5.16 o 
   2   1   1      104.44      102.55      7.11 o 
   3   1   1       39.64       38.58      4.15 o 
   4   1   1    15630.67    16057.19    457.15 o 
   5   1   1     1623.08     1604.05     26.10 o 
   6   1   1      265.75      246.56      6.55 o 
   7   1   1       39.14       46.38      4.22 o 
   8   1   1      900.23      890.27     13.12 o 
   9   1   1        2.26       -1.33      3.42 o 
  10   1   1      249.07      251.85      8.45 o 
  11   1   1       13.26        6.38      3.98 o 
  12   1   1       21.24       14.62      5.07 o 
  13   1   1        9.45        7.39      5.05 o 
  14   1   1       19.57       15.98      6.71 o 
  15   1   1       28.08       16.07      6.53 o 
  16   1   1       29.70       20.62     15.57 o 
  17   1   1       26.14       25.98     12.31 o 
  18   1   1        5.56        4.10      9.41 o 
  19   1   1      122.82       86.58     15.90 o 
 -19   2   1       24.41       28.38     18.71 o 
 -18   2   1        3.19       17.75     12.90 o 
 -17   2   1       84.35       94.45     23.62 o 
 -16   2   1      323.28      481.02     45.40 o 
 -15   2   1       22.77       26.53      9.44 o 
 -14   2   1        0.01        0.69      7.39 o 
 -13   2   1       19.74       14.24      6.67 o 
 -12   2   1      189.22      172.49     10.41 o 
 -11   2   1        0.02        0.46      5.02 o 
 -10   2   1        7.05        6.71      4.09 o 
  -9   2   1        0.20        1.19      3.84 o 
  -8   2   1     6931.13     7233.44     95.19 o 
  -7   2   1      318.01      347.99      9.94 o 
  -6   2   1      660.05      725.72     23.48 o 
  -5   2   1      149.32      195.03      9.33 o 
  -4   2   1      662.50      629.25     22.83 o 
  -3   2   1      325.01      315.34     12.94 o 
  -2   2   1      936.55      922.03     20.94 o 
  -1   2   1     1551.80     1529.33     63.83 o 
   0   2   1     1189.39     1236.29     29.79 o 
   1   2   1      952.73      951.27     28.45 o 
   2   2   1     2002.31     2026.43     37.62 o 
   3   2   1       75.18       66.21      7.26 o 
   4   2   1     1724.30     1775.18     28.58 o 
   5   2   1       15.20        7.09      4.35 o 
   6   2   1      114.16      117.57      6.51 o 
   7   2   1        4.16        1.42      3.98 o 
   8   2   1     1990.01     2007.98     23.39 o 
   9   2   1      699.38      687.73     13.22 o 
  10   2   1       61.77       63.51      5.64 o 
  11   2   1       13.05       19.73      5.56 o 
  12   2   1      442.72      475.11     18.38 o 
  13   2   1      184.36      203.22     13.14 o 
  14   2   1      177.29      170.41     12.18 o 
  15   2   1      327.20      367.13     18.84 o 
  16   2   1      171.29      156.76     12.87 o 
  17   2   1       26.78       13.72     10.41 o 
  18   2   1        1.14       13.04     19.33 o 
 -18   3   1        3.74       10.97     11.35 o 
 -17   3   1        2.40       17.14     12.59 o 
 -16   3   1       36.60       12.82      9.72 o 
 -15   3   1       56.52       57.92     10.61 o 
 -14   3   1        1.21       -3.86      9.22 o 
 -13   3   1      211.36      201.78     16.80 o 
 -12   3   1     2704.68     2609.02     62.10 o 
 -11   3   1      235.33      242.82     12.89 o 
 -10   3   1        2.95        9.88      5.81 o 
  -9   3   1      119.08      115.62      9.89 o 
  -8   3   1       79.61       96.05      8.70 o 
  -7   3   1       48.43       51.73      8.68 o 
  -6   3   1       40.33       38.47      6.88 o 
  -5   3   1        0.06       -4.31      4.92 o 
  -4   3   1       96.02       92.86     10.75 o 
  -3   3   1       84.23      102.47     12.47 o 
  -2   3   1      118.43      136.26     24.70 o 
  -1   3   1      505.55      615.54     25.87 o 
   0   3   1      177.22      181.81     15.61 o 
   1   3   1      197.09      228.07     21.93 o 
   2   3   1      209.81      218.89     17.62 o 
   3   3   1      695.25      703.11     27.98 o 
   4   3   1      711.50      697.26     27.94 o 
   5   3   1      713.12      728.77     23.12 o 
   6   3   1      549.82      587.89     16.88 o 
   7   3   1      588.24      576.68     18.63 o 
   8   3   1      759.62      842.52     20.00 o 
   9   3   1      505.48      517.35     18.27 o 
  10   3   1      511.96      513.03     18.75 o 
  11   3   1      821.25      850.81     30.66 o 
  12   3   1     1298.11     1355.11     38.53 o 
  13   3   1      207.96      196.17     16.47 o 
  14   3   1       14.53        7.53      7.90 o 
  15   3   1        0.07        1.73      8.62 o 
  16   3   1       16.45        6.10      8.45 o 
  17   3   1        3.47       -7.06     11.61 o 
 -16   4   1      201.33      173.66     17.89 o 
 -15   4   1        0.17        7.37      9.35 o 
 -14   4   1        8.13        8.15     10.14 o 
 -13   4   1        1.52       10.16     15.99 o 
 -12   4   1        0.44       -2.66     10.01 o 
 -11   4   1       68.52       69.55     11.99 o 
 -10   4   1        0.19        1.54      8.02 o 
  -9   4   1      231.67      246.74     15.24 o 
  -8   4   1      169.72      153.95     13.93 o 
  -7   4   1      342.30      376.10     19.41 o 
  -6   4   1        0.19       -6.06      6.52 o 
  -5   4   1      110.27      110.59     11.41 o 
  -4   4   1      226.54      213.52     18.03 o 
  -3   4   1       59.16       57.37     16.87 o 
  -2   4   1       48.18       51.37     12.91 o 
  -1   4   1       54.51       36.30     10.07 o 
   0   4   1      218.70      212.64     18.69 o 
   1   4   1       80.21       74.74     14.57 o 
   2   4   1       20.40        4.59     10.87 o 
   3   4   1     1386.26     1567.94     47.43 o 
   4   4   1       57.82       69.18     31.98 o 
   5   4   1      148.56      165.62     14.55 o 
   6   4   1      141.12      129.81     10.94 o 
   7   4   1      209.63      207.90     12.55 o 
   8   4   1     1081.92     1087.78     33.18 o 
   9   4   1      231.01      226.65     17.33 o 
  10   4   1        5.08        5.32     10.74 o 
  11   4   1      113.38       96.32     16.03 o 
  12   4   1        7.63        4.64     10.10 o 
  13   4   1       26.67       29.08     12.91 o 
  14   4   1       24.64       20.73     11.92 o 
  15   4   1       38.11       25.99     10.90 o 
  16   4   1       12.22       14.52     11.11 o 
 -14   5   1       13.21       15.80     11.52 o 
 -13   5   1        8.00       19.47     26.23 o 
 -12   5   1        4.13        4.93     10.04 o 
 -11   5   1        0.80        2.54      9.73 o 
 -10   5   1       24.11       15.13     17.49 o 
  -9   5   1        1.84       -2.47     12.58 o 
  -8   5   1       19.30       16.74     11.12 o 
  -7   5   1      127.38      131.80     29.83 o 
  -6   5   1       19.32       27.84     10.25 o 
  -5   5   1       40.88       43.98     13.78 o 
  -4   5   1       31.96       30.85     13.59 o 
  -3   5   1       27.47       13.22     11.12 o 
  -2   5   1        1.23      -10.11     11.11 o 
  -1   5   1       23.66       28.26     11.86 o 
   0   5   1        2.67       11.14     17.03 o 
   1   5   1       18.75       17.53     11.63 o 
   2   5   1      123.06       85.18     15.92 o 
   3   5   1      165.13      177.15     20.96 o 
   4   5   1      583.02      623.36     33.99 o 
   5   5   1      123.97      150.62     34.05 o 
   6   5   1       53.97       59.72     12.07 o 
   7   5   1      424.53      425.16     23.53 o 
   8   5   1       28.27       30.96     14.11 o 
   9   5   1       16.88       13.61     11.38 o 
  10   5   1        0.46       -9.71     11.66 o 
  11   5   1        7.78        7.22      9.54 o 
  12   5   1        0.48       -3.77      9.31 o 
  13   5   1        2.59       11.33     10.92 o 
 -10   6   1        9.04       17.51     25.31 o 
  -9   6   1        0.03       20.63     14.48 o 
  -8   6   1        4.74       12.95     10.93 o 
  -7   6   1       19.49       32.21     17.49 o 
  -6   6   1       12.77       20.36     12.86 o 
  -5   6   1       32.86       44.94     19.79 o 
  -4   6   1        3.95        8.39     10.78 o 
  -3   6   1      121.18      113.91     18.70 o 
  -2   6   1       15.51        9.73     12.96 o 
  -1   6   1      117.17      144.81     20.91 o 
   0   6   1       45.49       48.18     14.88 o 
   1   6   1       11.51       11.51     12.71 o 
   2   6   1       17.44       14.04     14.42 o 
   3   6   1       23.49       23.57     13.21 o 
   4   6   1       49.83       29.41     15.48 o 
   5   6   1        6.82       -4.38     12.82 o 
   6   6   1        0.39        4.16     13.66 o 
   7   6   1       42.66       52.94     14.36 o 
   8   6   1        4.68       19.61     11.71 o 
   9   6   1       11.52       13.50     18.56 o 
  10   6   1       27.86       51.01     16.14 o 
  -3   7   1       33.85       55.53     25.62 o 
  -2   7   1       19.92       27.78     15.20 o 
  -1   7   1       17.20       10.77     12.69 o 
   0   7   1        2.10       -5.06     12.27 o 
   1   7   1       50.43       66.72     18.17 o 
   2   7   1       19.67       22.23     13.80 o 
   3   7   1       47.82       70.53     17.06 o 
 -19   0   2        2.50        2.30     13.50 o 
 -18   0   2        1.72        1.07     12.58 o 
 -17   0   2        2.75       -2.10      8.73 o 
 -16   0   2        1.32        4.54      9.28 o 
 -15   0   2       10.63       -3.36      8.08 o 
 -14   0   2       87.78       97.30     12.57 o 
 -13   0   2      524.01      538.35     23.16 o 
 -12   0   2        5.10        5.01      5.48 o 
 -11   0   2       20.53       28.84     14.10 o 
 -10   0   2      111.88      114.07      7.86 o 
  -9   0   2     1132.05     1107.44     38.25 o 
  -8   0   2      997.01      964.67     26.54 o 
  -7   0   2      681.70      642.49     31.81 o 
  -6   0   2     2985.92     2903.75     90.39 o 
  -5   0   2      448.97      421.31     11.04 o 
  -4   0   2    23496.86    22051.56    119.96 o 
  -3   0   2     1878.36     2000.17    115.73 o 
  -2   0   2     2643.26     2593.03    116.19 o 
  -1   0   2     5230.87     5029.05     90.50 o 
   0   0   2    17565.66    17727.33     96.28 o 
   1   0   2     1316.01     1255.80     15.52 o 
   2   0   2      425.26      403.74     11.09 o 
   3   0   2     5798.45     5626.79    123.48 o 
   4   0   2     5273.27     5214.84     68.85 o 
   5   0   2       42.12       46.94      5.17 o 
   6   0   2      145.24      131.64      7.59 o 
   7   0   2       67.91       69.82     15.81 o 
   8   0   2      653.64      635.51     20.40 o 
   9   0   2      567.79      586.22     16.32 o 
  10   0   2      104.32      106.06      8.72 o 
  11   0   2     1261.24     1340.50     30.75 o 
  12   0   2      827.39      932.27     24.17 o 
  13   0   2      213.84      216.25     21.55 o 
  14   0   2      432.49      444.91     22.44 o 
  15   0   2        0.34        7.67      8.18 o 
  16   0   2       49.82       52.00     16.72 o 
  17   0   2        0.04        2.91     14.88 o 
  18   0   2        6.28        4.75     15.65 o 
  19   0   2        6.87       11.35     16.57 o 
 -19   1   2       26.65       12.58     15.65 o 
 -18   1   2        2.54        3.40      9.80 o 
 -17   1   2        4.80       14.75     10.98 o 
 -16   1   2       27.34       19.59      7.69 o 
 -15   1   2       28.75       27.02      6.97 o 
 -14   1   2       25.67       29.40      6.10 o 
 -13   1   2      104.28      105.46      7.48 o 
 -12   1   2      158.57      143.73      7.80 o 
 -11   1   2       37.63       40.87      5.39 o 
 -10   1   2        0.83        0.52      3.03 o 
  -9   1   2     1136.06     1213.17     14.41 o 
  -8   1   2     2216.36     2207.54     35.94 o 
  -7   1   2      241.51      248.28      6.48 o 
  -6   1   2        2.76        1.44      3.85 o 
  -5   1   2      129.94      129.26      6.01 o 
  -4   1   2    12427.19    12723.89    313.37 o 
  -3   1   2      892.35      832.93     22.07 o 
  -2   1   2      565.99      597.36     21.39 o 
  -1   1   2       93.18       84.13      7.36 o 
   0   1   2    12256.48    12185.35    318.80 o 
   1   1   2      524.91      534.50     12.21 o 
   2   1   2     1013.97      993.18     20.65 o 
   3   1   2      738.85      710.08     14.36 o 
   4   1   2        2.42        1.10      4.81 o 
   5   1   2      378.42      373.41     16.30 o 
   6   1   2       54.63       46.77      3.94 o 
   7   1   2     1745.43     1805.46     18.71 o 
   8   1   2      181.61      164.87      7.90 o 
   9   1   2      110.58      104.58      5.94 o 
  10   1   2      370.61      377.11     10.26 o 
  11   1   2       12.25       10.74      5.36 o 
  12   1   2       10.52        9.90      5.25 o 
  13   1   2       39.97       48.82      7.00 o 
  14   1   2       57.12       60.64      8.20 o 
  15   1   2       58.89       44.49      9.57 o 
  16   1   2      198.35      184.67     14.89 o 
  17   1   2       56.21       57.23     17.41 o 
  18   1   2       46.23       37.42     12.23 o 
  19   1   2       76.93       80.52     18.25 o 
 -19   2   2        3.17       15.24     12.20 o 
 -18   2   2        4.82        1.35     10.18 o 
 -17   2   2        0.86       13.02     13.43 o 
 -16   2   2       27.71       18.17     10.34 o 
 -15   2   2       24.63       27.76      8.26 o 
 -14   2   2        3.04        7.37      6.28 o 
 -13   2   2        6.88       10.16      6.32 o 
 -12   2   2       73.12       64.46      6.93 o 
 -11   2   2       15.78       17.90      5.28 o 
 -10   2   2        9.82       11.73      4.99 o 
  -9   2   2      158.49      161.53      7.40 o 
  -8   2   2     4509.70     4914.88    178.22 o 
  -7   2   2      108.99       90.86      5.96 o 
  -6   2   2      759.85      873.53     27.81 o 
  -5   2   2     1687.40     1950.54     47.87 o 
  -4   2   2     1312.31     1396.66     23.76 o 
  -3   2   2      175.60      178.49      8.85 o 
  -2   2   2      102.97      114.10      9.23 o 
  -1   2   2       22.80       19.55      4.58 o 
   0   2   2      110.91      107.60      7.57 o 
   1   2   2      452.84      439.20     13.90 o 
   2   2   2      158.25      162.36      9.14 o 
   3   2   2        5.32        1.68      5.84 o 
   4   2   2        1.82       -4.31      6.03 o 
   5   2   2        9.34        1.18      4.05 o 
   6   2   2      190.61      171.45      7.55 o 
   7   2   2      192.39      214.44     10.61 o 
   8   2   2      178.76      183.48      7.61 o 
   9   2   2       71.61       61.58      7.63 o 
  10   2   2        0.13        2.92      4.55 o 
  11   2   2       34.98       32.57      6.47 o 
  12   2   2      123.81      123.72     10.65 o 
  13   2   2       96.85       95.54     10.71 o 
  14   2   2       24.14       19.16      9.79 o 
  15   2   2      441.21      480.22     21.08 o 
  16   2   2       73.32       67.52     12.15 o 
  17   2   2       39.14       30.98      9.66 o 
  18   2   2       40.91       37.43     20.71 o 
 -18   3   2        7.81       10.54     13.70 o 
 -17   3   2        0.22       21.73     19.79 o 
 -16   3   2       23.48       26.47     10.60 o 
 -15   3   2       17.86       25.03      9.08 o 
 -14   3   2        8.01       14.30      9.31 o 
 -13   3   2      129.86      122.46     13.64 o 
 -12   3   2      521.36      524.38     18.82 o 
 -11   3   2       20.00       21.86      6.38 o 
 -10   3   2       93.91       91.18     10.27 o 
  -9   3   2       61.41       57.91      8.91 o 
  -8   3   2       12.10       10.19      5.83 o 
  -7   3   2      113.56      138.87     13.88 o 
  -6   3   2        2.26       -7.20      4.80 o 
  -5   3   2        0.04       -1.21      5.04 o 
  -4   3   2       24.13       27.99      7.21 o 
  -3   3   2       50.98       60.64     10.71 o 
  -2   3   2     1079.40     1214.37     28.01 o 
  -1   3   2     1056.66     1243.52     38.04 o 
   0   3   2        0.30       -8.54      7.94 o 
   1   3   2       24.59        8.75      7.10 o 
   2   3   2     1313.33     1316.75     44.74 o 
   3   3   2       13.36        3.76      6.45 o 
   4   3   2      375.78      376.47     16.54 o 
   5   3   2      174.41      178.98     12.41 o 
   6   3   2      199.48      211.75     10.70 o 
   7   3   2       28.99       15.50      5.25 o 
   8   3   2       51.46       39.87      8.44 o 
   9   3   2      226.80      220.72     21.55 o 
  10   3   2        0.39       -4.66      7.71 o 
  11   3   2      523.46      556.49     23.17 o 
  12   3   2      188.94      186.41     19.23 o 
  13   3   2       50.49       43.27     12.64 o 
  14   3   2       36.08       18.16     10.68 o 
  15   3   2        8.24       13.30     11.66 o 
  16   3   2       12.49       -4.47     10.24 o 
  17   3   2        5.43        4.92      9.85 o 
 -16   4   2      115.72       82.31     14.47 o 
 -15   4   2        1.61      -10.63      7.51 o 
 -14   4   2       87.82       81.57     13.57 o 
 -13   4   2        0.04        7.18      8.26 o 
 -12   4   2        4.00        2.47      7.19 o 
 -11   4   2       22.57       20.07     10.04 o 
 -10   4   2       10.11       -0.89      9.95 o 
  -9   4   2       34.68       38.37     10.04 o 
  -8   4   2       53.13       47.67     11.07 o 
  -7   4   2      110.94      125.55     18.13 o 
  -6   4   2      276.42      292.32     22.49 o 
  -5   4   2      239.07      247.23     16.35 o 
  -4   4   2      161.51      157.21     17.21 o 
  -3   4   2      236.12      220.01     18.50 o 
  -2   4   2      364.25      418.46     24.73 o 
  -1   4   2       11.32       13.76      9.62 o 
   0   4   2       98.03       88.16     16.95 o 
   1   4   2       18.98       38.11     11.31 o 
   2   4   2      100.01       94.52     18.81 o 
   3   4   2      325.23      332.53     17.80 o 
   4   4   2        0.91        4.66      8.24 o 
   5   4   2      183.90      175.65     13.92 o 
   6   4   2      411.78      418.94     20.63 o 
   7   4   2     1272.95     1305.91     36.02 o 
   8   4   2      261.61      229.14     16.74 o 
   9   4   2       60.50       44.90     10.51 o 
  10   4   2      183.89      220.95     21.53 o 
  11   4   2       57.42       83.46     16.19 o 
  12   4   2       90.32       80.89     15.70 o 
  13   4   2        0.25       -8.96     11.98 o 
  14   4   2       87.24       96.48     15.33 o 
  15   4   2       19.98       23.09     11.77 o 
 -14   5   2       34.20       63.72     21.89 o 
 -13   5   2       25.95       26.69     10.55 o 
 -12   5   2       39.27       52.57     12.40 o 
 -11   5   2        1.27       18.15     13.89 o 
 -10   5   2      176.97      150.16     31.60 o 
  -9   5   2       37.58       50.57     14.45 o 
  -8   5   2        5.24        1.04     11.73 o 
  -7   5   2        0.03       20.09     15.88 o 
  -6   5   2      161.58      150.99     19.37 o 
  -5   5   2        1.40       13.08      9.04 o 
  -4   5   2       11.72        6.22      9.65 o 
  -3   5   2       62.32       54.23     13.56 o 
  -2   5   2       79.52       83.04     16.14 o 
  -1   5   2      185.01      178.92     19.79 o 
   0   5   2      152.32      165.15     27.15 o 
   1   5   2      424.16      465.32     29.92 o 
   2   5   2      425.36      470.33     30.52 o 
   3   5   2      882.60      928.70     32.48 o 
   4   5   2      247.28      244.20     18.27 o 
   5   5   2       14.18        4.21      9.41 o 
   6   5   2       25.77       30.08     10.42 o 
   7   5   2      178.59      188.00     16.44 o 
   8   5   2      269.80      291.87     20.26 o 
   9   5   2        6.48        5.64     10.48 o 
  10   5   2        1.75       -8.63      9.04 o 
  11   5   2        0.12        4.37     11.09 o 
  12   5   2        0.03       14.12     13.54 o 
  13   5   2        0.05        3.83     11.18 o 
 -10   6   2       18.54       47.55     16.47 o 
  -9   6   2       28.42       29.45     18.87 o 
  -8   6   2       34.75       31.14     23.77 o 
  -7   6   2       17.24       22.84     11.86 o 
  -6   6   2       95.38       90.16     18.87 o 
  -5   6   2       66.63       72.19     15.33 o 
  -4   6   2       31.97       58.90     22.85 o 
  -3   6   2       25.20       22.41     11.66 o 
  -2   6   2      427.25      460.56     32.05 o 
  -1   6   2      306.35      409.13     33.05 o 
   0   6   2      222.97      190.35     40.80 o 
   1   6   2       29.23       45.01     14.26 o 
   2   6   2        1.90        2.87     11.97 o 
   3   6   2       13.33        2.17     13.92 o 
   4   6   2       31.14       28.07     23.31 o 
   5   6   2        9.43        9.31     11.61 o 
   6   6   2        3.75        2.73     11.06 o 
   7   6   2        1.64       -1.69     12.88 o 
   8   6   2        3.75       -4.14     13.19 o 
   9   6   2        0.87       23.78     12.79 o 
  10   6   2        0.52        5.00     14.48 o 
  -3   7   2       38.71       24.39     17.95 o 
  -2   7   2        2.76       28.84     17.49 o 
  -1   7   2       20.57       28.54     15.06 o 
   0   7   2       13.47       34.63     16.58 o 
   1   7   2        0.90        6.10     12.25 o 
   2   7   2       57.08       63.04     19.31 o 
 -19   1   3        0.95        5.49      8.47 o 
 -18   1   3        0.32        4.17     10.13 o 
 -17   1   3      106.77      104.42     14.75 o 
 -16   1   3       81.00       86.01     11.40 o 
 -15   1   3       31.42       34.55      6.94 o 
 -14   1   3       35.37       27.37      6.42 o 
 -13   1   3        7.89        1.39      4.52 o 
 -12   1   3       37.15       32.08      5.30 o 
 -11   1   3       11.34       11.60      3.99 o 
 -10   1   3      504.54      485.06     12.04 o 
  -9   1   3     1447.33     1443.00     24.49 o 
  -8   1   3       19.63       19.43      4.21 o 
  -7   1   3      216.66      191.21      7.66 o 
  -6   1   3      785.65      706.14     20.31 o 
  -5   1   3      332.77      321.81      8.72 o 
  -4   1   3      285.16      262.00     11.39 o 
  -3   1   3      542.46      538.75     13.20 o 
  -2   1   3     2149.41     2050.32     38.03 o 
  -1   1   3     3037.37     3028.42     78.02 o 
   0   1   3       14.17        5.09      3.78 o 
   1   1   3      149.86      148.70     10.21 o 
   2   1   3      795.35      753.24     13.39 o 
   3   1   3     1705.32     1711.39     45.39 o 
   4   1   3      377.93      337.87     11.83 o 
   5   1   3       47.66       44.67      5.83 o 
   6   1   3     1682.38     1791.59     24.23 o 
   7   1   3      129.97      138.91      5.91 o 
   8   1   3      263.93      282.98     12.01 o 
   9   1   3      143.56      143.73      7.93 o 
  10   1   3      240.30      243.88     10.35 o 
  11   1   3       50.93       47.48      6.59 o 
  12   1   3       21.51       28.44      6.37 o 
  13   1   3       18.72       17.83      7.00 o 
  14   1   3       29.19       22.61      7.34 o 
  15   1   3       84.34       83.36     11.61 o 
  16   1   3       66.58       59.50     10.12 o 
  17   1   3       10.12        7.04      8.26 o 
  18   1   3       10.16        2.07     12.49 o 
 -19   2   3        0.54        8.17     11.10 o 
 -18   2   3       30.36       28.62     11.81 o 
 -17   2   3        0.04        1.59     10.80 o 
 -16   2   3        0.18       -3.33      9.73 o 
 -15   2   3        5.95       12.45      7.47 o 
 -14   2   3       54.31       64.63      7.97 o 
 -13   2   3       12.36       16.73      6.17 o 
 -12   2   3      421.85      401.05     20.32 o 
 -11   2   3      104.54      104.15      8.69 o 
 -10   2   3      360.19      388.93     12.90 o 
  -9   2   3      469.36      439.07     12.74 o 
  -8   2   3        7.31        9.38      4.76 o 
  -7   2   3        9.47        7.11      4.78 o 
  -6   2   3        0.37        2.87      3.87 o 
  -5   2   3     5083.77     5592.64    140.41 o 
  -4   2   3      824.29      825.23     28.50 o 
  -3   2   3     1162.87     1144.72     30.44 o 
  -2   2   3      112.92      118.78      5.09 o 
  -1   2   3      843.68      832.48     13.32 o 
   0   2   3      336.38      334.56      9.55 o 
   1   2   3      264.98      269.32     10.87 o 
   2   2   3       18.60       31.12      5.88 o 
   3   2   3     1273.33     1283.26     43.97 o 
   4   2   3     1264.35     1334.48     47.79 o 
   5   2   3       72.64       84.58      5.65 o 
   6   2   3     2266.37     2316.34     22.82 o 
   7   2   3      230.40      220.11      7.43 o 
   8   2   3      595.50      585.64     19.65 o 
   9   2   3      225.04      233.66     13.47 o 
  10   2   3      197.29      221.46     13.63 o 
  11   2   3      186.93      181.59     13.19 o 
  12   2   3       10.98        7.58      6.96 o 
  13   2   3        1.21        0.44      6.34 o 
  14   2   3        7.22        6.12      9.24 o 
  15   2   3       22.37       16.57      9.19 o 
  16   2   3       57.21       54.32     15.22 o 
  17   2   3       22.71        9.32      9.55 o 
  18   2   3       42.78       21.17     10.48 o 
 -17   3   3       10.85       13.58     12.82 o 
 -16   3   3       79.69       62.58     14.19 o 
 -15   3   3        0.18        0.74      7.51 o 
 -14   3   3      242.53      231.06     17.29 o 
 -13   3   3      285.88      307.01     15.48 o 
 -12   3   3      105.38       91.21      9.56 o 
 -11   3   3        5.54        2.82      8.16 o 
 -10   3   3       12.20        6.83      7.31 o 
  -9   3   3       14.29        9.71      8.02 o 
  -8   3   3       27.08       21.89      7.64 o 
  -7   3   3       24.44       18.86      6.99 o 
  -6   3   3       99.96      104.78      8.61 o 
  -5   3   3        0.39       -5.03      4.76 o 
  -4   3   3      138.00      131.77      9.79 o 
  -3   3   3      161.19      143.30      6.05 o 
  -2   3   3      167.90      194.92      8.11 o 
  -1   3   3     3338.82     3795.93     56.57 o 
   0   3   3     3343.59     3442.63     98.82 o 
   1   3   3     1313.98     1317.47     25.92 o 
   2   3   3      486.23      449.62     16.27 o 
   3   3   3      322.27      296.50     14.23 o 
   4   3   3      230.63      213.58     12.78 o 
   5   3   3      325.27      325.62     16.00 o 
   6   3   3       37.82       37.63      9.78 o 
   7   3   3       92.55       83.13      9.64 o 
   8   3   3       19.33       19.61      8.35 o 
   9   3   3        8.85       14.62      7.06 o 
  10   3   3       25.41       10.04      7.95 o 
  11   3   3      737.38      741.89     26.64 o 
  12   3   3       65.09       53.53      9.75 o 
  13   3   3        1.29        1.91     11.59 o 
  14   3   3        4.14       13.20      9.56 o 
  15   3   3      106.92       95.42     15.36 o 
  16   3   3        6.52       10.19     12.00 o 
  17   3   3        6.59       10.89     13.96 o 
 -16   4   3      139.70      104.04     14.88 o 
 -15   4   3       28.96       30.42     11.13 o 
 -14   4   3       15.70       13.80      8.54 o 
 -13   4   3       15.65       19.44      9.76 o 
 -12   4   3        1.40        7.91      7.04 o 
 -11   4   3        1.97       -7.75      7.54 o 
 -10   4   3      249.23      246.11     19.79 o 
  -9   4   3      100.91      110.91     26.50 o 
  -8   4   3       45.03       46.23     10.40 o 
  -7   4   3       47.27       37.58      9.36 o 
  -6   4   3        0.26        2.49      8.97 o 
  -5   4   3      101.05       97.07     12.06 o 
  -4   4   3      205.83      227.43     12.97 o 
  -3   4   3       36.19       25.28     10.74 o 
  -2   4   3      100.39       87.54     14.49 o 
  -1   4   3       24.01       61.29     24.08 o 
   0   4   3       97.46       92.68      9.64 o 
   1   4   3        1.86       -0.05      5.78 o 
   2   4   3      161.47      180.45     13.16 o 
   3   4   3      133.86      135.90     11.41 o 
   4   4   3      598.82      650.17     23.88 o 
   5   4   3      382.32      372.19     19.29 o 
   6   4   3       11.52        4.50      7.29 o 
   7   4   3     1272.57     1254.32     34.75 o 
   8   4   3      215.60      197.41     16.08 o 
   9   4   3        0.23       14.65     14.59 o 
  10   4   3       20.67       26.69     10.76 o 
  11   4   3      134.11      136.30     17.24 o 
  12   4   3       15.55       16.95     10.86 o 
  13   4   3      122.10      130.70     27.61 o 
  14   4   3        5.01       20.55     14.88 o 
  15   4   3        0.01       -0.88     16.11 o 
 -14   5   3        1.60       -2.20      8.31 o 
 -13   5   3        3.03       14.45      9.80 o 
 -12   5   3        3.26       -6.15      9.45 o 
 -11   5   3       18.19       18.20     15.61 o 
 -10   5   3       21.29       10.04      9.88 o 
  -9   5   3        0.00        9.88      9.62 o 
  -8   5   3       25.14       23.48      9.83 o 
  -7   5   3       45.80       31.16     11.79 o 
  -6   5   3       86.81       92.64     16.96 o 
  -5   5   3       44.45       43.41     15.49 o 
  -4   5   3        1.30        0.18     18.41 o 
  -3   5   3       23.08       21.19     12.34 o 
  -2   5   3       24.68       13.57     10.55 o 
  -1   5   3        2.37       11.09     11.27 o 
   0   5   3       41.38       48.19     15.02 o 
   1   5   3       71.71       65.70     13.23 o 
   2   5   3        0.91        3.88     10.31 o 
   3   5   3      928.49      892.43     49.77 o 
   4   5   3      282.85      262.98     23.48 o 
   5   5   3       19.58       21.95      9.70 o 
   6   5   3      100.89       88.14     13.36 o 
   7   5   3        0.27       10.56      9.08 o 
   8   5   3        1.46        4.61      7.78 o 
   9   5   3        1.18        5.85      9.34 o 
  10   5   3       53.00       50.69     14.72 o 
  11   5   3        7.66        7.18     13.17 o 
  12   5   3       28.34       41.52     15.69 o 
  13   5   3        6.98       28.84     19.63 o 
 -10   6   3       10.57       12.27     20.86 o 
  -9   6   3        9.45       18.41     21.32 o 
  -8   6   3        4.40        5.81      9.48 o 
  -7   6   3       24.55       25.87     13.54 o 
  -6   6   3       18.79       27.80     12.27 o 
  -5   6   3       18.10       17.03     10.93 o 
  -4   6   3       16.44       24.85     15.65 o 
  -3   6   3       63.13       38.04     23.62 o 
  -2   6   3       77.63       69.83     23.01 o 
  -1   6   3      175.57      210.86     25.77 o 
   0   6   3      208.90      210.22     50.16 o 
   1   6   3       61.79       49.64     14.70 o 
   2   6   3       40.38       41.84     14.29 o 
   3   6   3        7.84       -7.38     12.73 o 
   4   6   3       55.89       58.85     15.17 o 
   5   6   3        7.60       14.72     11.40 o 
   6   6   3       43.46       50.31     16.42 o 
   7   6   3        5.69        6.54     14.33 o 
   8   6   3       37.55       41.26     23.62 o 
   9   6   3        3.15       -1.53     19.17 o 
  -1   7   3       10.29        6.90     20.86 o 
   0   7   3       22.11       44.60     15.59 o 
 -19   0   4        2.42        9.36     15.65 o 
 -18   0   4       12.60       19.44     13.50 o 
 -17   0   4       28.31       35.45     10.50 o 
 -16   0   4       14.59       10.04      7.84 o 
 -15   0   4        0.18        3.55      8.18 o 
 -14   0   4      116.43      126.81     12.98 o 
 -13   0   4     1232.61     1237.41     49.31 o 
 -12   0   4     1355.67     1302.32     34.49 o 
 -11   0   4      491.21      468.29     23.54 o 
 -10   0   4        5.57        0.48      4.66 o 
  -9   0   4      580.25      503.26     25.00 o 
  -8   0   4       22.39       16.26      5.19 o 
  -7   0   4     2882.03     2497.71     30.98 o 
  -6   0   4      302.85      291.49     11.46 o 
  -5   0   4        1.63        0.81      5.14 o 
  -4   0   4      209.19      207.23     13.27 o 
  -3   0   4     6659.01     6568.58     52.39 o 
  -2   0   4      407.00      395.04     11.77 o 
  -1   0   4      483.82      504.45     18.02 o 
   0   0   4     4010.12     3950.87     53.38 o 
   1   0   4     1261.93     1328.90     27.92 o 
   2   0   4      746.94      758.70     31.75 o 
   3   0   4       19.01       17.65      5.08 o 
   4   0   4     2141.81     2111.80    107.06 o 
   5   0   4      703.05      702.04     21.16 o 
   6   0   4      148.68      135.94     11.43 o 
   7   0   4     1305.07     1361.14     32.09 o 
   8   0   4     1178.78     1182.76     35.66 o 
   9   0   4      157.31      177.97     14.50 o 
  10   0   4     3808.35     4120.52    162.82 o 
  11   0   4        1.08        9.07      7.55 o 
  12   0   4      252.77      249.34     18.53 o 
  13   0   4      101.19      101.03     13.68 o 
  14   0   4       18.35       23.33     15.80 o 
  15   0   4        0.99        7.44      9.65 o 
  16   0   4        0.05        0.12      8.44 o 
  17   0   4        8.98      -14.11     16.72 o 
  18   0   4        8.69        1.38     18.56 o 
 -19   1   4        1.03        3.23     10.43 o 
 -18   1   4        5.18       12.18      7.97 o 
 -17   1   4       92.99      102.35     11.95 o 
 -16   1   4       87.39       96.20     11.16 o 
 -15   1   4       12.16       17.99      6.78 o 
 -14   1   4        2.60        0.94      5.12 o 
 -13   1   4       65.96       62.24      7.42 o 
 -12   1   4        0.31       -0.79      3.76 o 
 -11   1   4      106.91      112.78     10.15 o 
 -10   1   4        8.53        9.72      4.34 o 
  -9   1   4      558.72      538.31     13.38 o 
  -8   1   4     1392.61     1338.23     24.84 o 
  -7   1   4        2.30        3.27      3.96 o 
  -6   1   4        1.64        3.57      4.46 o 
  -5   1   4     1273.15     1270.69     22.84 o 
  -4   1   4      697.54      682.51     18.23 o 
  -3   1   4     3243.59     3304.36     64.93 o 
  -2   1   4        5.22        4.94      3.50 o 
  -1   1   4      320.54      324.48      8.70 o 
   0   1   4     1161.94     1186.09     19.87 o 
   1   1   4     5651.05     5635.34     66.57 o 
   2   1   4        0.30       -1.31      3.33 o 
   3   1   4      346.65      294.87     21.83 o 
   4   1   4       28.05       33.79      5.87 o 
   5   1   4       35.06       36.93      6.04 o 
   6   1   4     2443.77     2738.18     73.49 o 
   7   1   4       61.31       59.19      6.95 o 
   8   1   4      587.36      647.62     17.45 o 
   9   1   4      342.14      347.25     13.48 o 
  10   1   4        5.00        4.46      5.91 o 
  11   1   4       87.28       85.54      8.69 o 
  12   1   4      148.85      144.90     11.08 o 
  13   1   4       78.98       91.05      9.02 o 
  14   1   4      384.08      392.07     16.68 o 
  15   1   4        2.98        4.46      6.47 o 
  16   1   4        0.30        0.36      7.68 o 
  17   1   4        6.85        3.55      8.10 o 
  18   1   4       25.66       29.37     13.30 o 
 -18   2   4       30.53       66.76     35.51 o 
 -17   2   4       31.81       29.55     12.46 o 
 -16   2   4        4.96        3.32      7.35 o 
 -15   2   4        6.67        3.62      6.47 o 
 -14   2   4       19.26       13.86      6.81 o 
 -13   2   4        0.02       -2.46      5.72 o 
 -12   2   4      101.85      105.54     10.07 o 
 -11   2   4       10.02        0.42      5.32 o 
 -10   2   4        1.31        2.66      6.16 o 
  -9   2   4      359.09      395.90     15.92 o 
  -8   2   4       98.81       90.56      6.37 o 
  -7   2   4       42.10       39.53      4.94 o 
  -6   2   4      302.51      316.55     11.03 o 
  -5   2   4       99.46      100.04      6.62 o 
  -4   2   4      902.71      989.26     30.13 o 
  -3   2   4       26.75       19.74      5.02 o 
  -2   2   4      380.08      384.91     11.58 o 
  -1   2   4        0.12       -0.95      3.87 o 
   0   2   4      120.49      123.62      6.92 o 
   1   2   4      820.16      763.17     31.92 o 
   2   2   4     4050.13     4374.29    111.31 o 
   3   2   4      422.51      408.03     14.23 o 
   4   2   4      730.75      770.21     19.91 o 
   5   2   4     3613.25     3722.41     31.04 o 
   6   2   4       11.03       10.42      5.74 o 
   7   2   4       57.42       61.25      8.90 o 
   8   2   4       22.69       16.62      6.73 o 
   9   2   4       16.79       20.31      7.04 o 
  10   2   4       98.50       79.73     13.75 o 
  11   2   4       17.06       22.59      7.48 o 
  12   2   4       12.34        6.28      6.95 o 
  13   2   4        8.15        0.78      6.50 o 
  14   2   4       70.83       74.21     10.29 o 
  15   2   4       20.06        8.79      8.64 o 
  16   2   4        0.16        2.79      9.47 o 
  17   2   4        2.41      -11.73     10.68 o 
 -17   3   4       10.56       14.63     11.82 o 
 -16   3   4       41.03       33.63     15.26 o 
 -15   3   4        1.52       -7.20     16.95 o 
 -14   3   4       71.24       68.13      9.43 o 
 -13   3   4        0.16        5.06      6.43 o 
 -12   3   4       44.37       49.21      9.66 o 
 -11   3   4       92.92       85.89     11.16 o 
 -10   3   4        3.94       -0.11      7.69 o 
  -9   3   4       10.09        8.60      6.89 o 
  -8   3   4        6.72       -1.50      7.07 o 
  -7   3   4        0.21        7.24      6.42 o 
  -6   3   4       93.63       95.14      9.96 o 
  -5   3   4       13.97        5.27      4.96 o 
  -4   3   4        1.27        0.18      5.43 o 
  -3   3   4        0.97       -4.28      4.95 o 
  -2   3   4      715.51      733.56     13.99 o 
  -1   3   4       32.57       25.65      5.00 o 
   0   3   4       37.14       33.68      5.79 o 
   1   3   4       23.01       25.52      6.05 o 
   2   3   4      432.05      447.05     27.64 o 
   3   3   4      172.52      163.73     12.02 o 
   4   3   4       71.06       53.99      8.47 o 
   5   3   4        3.07        1.59      5.25 o 
   6   3   4      169.63      154.93     12.27 o 
   7   3   4       46.20       48.82      8.86 o 
   8   3   4        1.49       -1.41      5.86 o 
   9   3   4      340.07      314.31     30.94 o 
  10   3   4      220.22      226.78     18.13 o 
  11   3   4        2.95       -0.09      7.68 o 
  12   3   4       44.94       46.09     10.91 o 
  13   3   4       46.52       50.06     14.13 o 
  14   3   4       22.61       22.21     10.84 o 
  15   3   4       14.81        5.58     12.19 o 
  16   3   4        2.57        0.27     10.41 o 
 -16   4   4       18.32       19.58     13.31 o 
 -15   4   4        0.00        5.25      7.94 o 
 -14   4   4        8.57       11.67     10.13 o 
 -13   4   4       29.82       45.32     10.42 o 
 -12   4   4        4.41        3.14      8.37 o 
 -11   4   4        8.64        4.61      7.74 o 
 -10   4   4      304.32      316.80     34.40 o 
  -9   4   4      257.88      286.97     21.07 o 
  -8   4   4       65.48       69.34     10.96 o 
  -7   4   4      156.61      146.06     14.39 o 
  -6   4   4      281.60      275.88     21.57 o 
  -5   4   4        4.99        2.00      5.86 o 
  -4   4   4       93.01       87.03      9.25 o 
  -3   4   4        0.79       -6.89      6.39 o 
  -2   4   4      177.92      146.22     15.22 o 
  -1   4   4       20.33        8.84      7.21 o 
   0   4   4       87.33       73.14     12.77 o 
   1   4   4       10.91       18.48      6.74 o 
   2   4   4       45.60       31.53      8.76 o 
   3   4   4      527.22      565.33     21.93 o 
   4   4   4      122.43      116.78     12.03 o 
   5   4   4       48.48       53.55     10.33 o 
   6   4   4      162.81      167.13     14.85 o 
   7   4   4       28.98       21.22      8.79 o 
   8   4   4      178.86      161.69     14.77 o 
   9   4   4       72.61       77.17     12.11 o 
  10   4   4       53.06       54.42     10.72 o 
  11   4   4       41.22       38.45     10.47 o 
  12   4   4       20.03       21.70     13.15 o 
  13   4   4       81.12       64.09     15.93 o 
  14   4   4        5.86        6.02     10.13 o 
  15   4   4       52.04       66.60     14.77 o 
 -13   5   4        0.89        9.60      9.02 o 
 -12   5   4       12.58       -5.24     14.41 o 
 -11   5   4        1.20       -2.93      9.42 o 
 -10   5   4       42.43       45.42     10.50 o 
  -9   5   4       28.01       23.71     10.86 o 
  -8   5   4       12.98       15.66      9.69 o 
  -7   5   4        5.35        6.19     10.19 o 
  -6   5   4      434.00      387.48     33.45 o 
  -5   5   4      174.96      190.66     21.48 o 
  -4   5   4      129.32      143.23     24.00 o 
  -3   5   4      171.56      195.90     19.65 o 
  -2   5   4      103.20       87.67     14.53 o 
  -1   5   4      387.72      379.26     26.10 o 
   0   5   4        2.28        9.51     10.20 o 
   1   5   4       45.27       38.18     12.25 o 
   2   5   4      127.95      125.11     17.34 o 
   3   5   4      114.84       97.98     17.36 o 
   4   5   4      102.22       92.33     17.03 o 
   5   5   4      120.00      102.07     16.44 o 
   6   5   4       54.41       56.87     12.17 o 
   7   5   4      197.83      195.43     16.69 o 
   8   5   4        0.09        5.84     10.03 o 
   9   5   4       31.37       52.99     12.77 o 
  10   5   4       15.25       10.36     12.61 o 
  11   5   4       45.24       49.97     16.79 o 
  12   5   4       56.95       96.83     17.29 o 
 -10   6   4       34.10       18.41     18.10 o 
  -9   6   4        2.83       21.04     14.30 o 
  -8   6   4       43.56       70.72     16.97 o 
  -7   6   4        0.08       13.37     11.00 o 
  -6   6   4       56.78       54.40     17.03 o 
  -5   6   4       34.17       24.44     11.96 o 
  -4   6   4        0.01       19.89     12.97 o 
  -3   6   4       32.93       14.57     15.34 o 
  -2   6   4       17.44       29.58     12.24 o 
  -1   6   4      488.71      453.59     66.26 o 
   0   6   4       38.60       26.06     14.00 o 
   1   6   4        2.97        4.14     12.86 o 
   2   6   4        6.52        6.22     11.79 o 
   3   6   4      131.28      126.46     20.18 o 
   4   6   4        0.11       11.20     10.47 o 
   5   6   4       39.06       21.00     13.97 o 
   6   6   4       36.32       25.80     12.14 o 
   7   6   4       72.87       62.74     16.97 o 
   8   6   4        5.99       22.38     25.00 o 
 -19   1   5       16.96       20.15      9.07 o 
 -18   1   5       36.59       44.13      9.58 o 
 -17   1   5        6.61       10.38      7.88 o 
 -16   1   5       32.27       58.82     33.78 o 
 -15   1   5        1.95        0.23      5.84 o 
 -14   1   5        0.39       12.33      8.66 o 
 -13   1   5       14.52       21.41      7.75 o 
 -12   1   5        2.17        1.17      4.42 o 
 -11   1   5       14.46       13.95      4.75 o 
 -10   1   5       53.35       53.88      6.06 o 
  -9   1   5       63.33       56.29      5.77 o 
  -8   1   5      773.89      742.27     29.27 o 
  -7   1   5     1842.62     1847.05     29.22 o 
  -6   1   5       42.26       45.34      4.47 o 
  -5   1   5      228.10      207.17      7.10 o 
  -4   1   5        8.52        4.46      3.34 o 
  -3   1   5      532.57      538.18     18.26 o 
  -2   1   5       20.65       27.21      4.06 o 
  -1   1   5      866.99      861.99     14.10 o 
   0   1   5        5.72       11.32      3.66 o 
   1   1   5     5238.17     5361.53     33.12 o 
   2   1   5       20.44       15.63      3.91 o 
   3   1   5      361.33      368.43      8.56 o 
   4   1   5      434.14      461.57     15.53 o 
   5   1   5       67.50       62.22      7.45 o 
   6   1   5     1735.95     1922.40     37.14 o 
   7   1   5        4.17        1.45      6.40 o 
   8   1   5        5.67       -1.14      6.03 o 
   9   1   5       25.58       32.49      6.89 o 
  10   1   5      195.81      208.33     11.93 o 
  11   1   5       12.51        5.09      6.43 o 
  12   1   5      162.43      164.84     11.87 o 
  13   1   5        0.08       -2.69      7.64 o 
  14   1   5      168.87      165.00     12.56 o 
  15   1   5       25.57       30.42      8.33 o 
  16   1   5        0.69        1.44      7.58 o 
  17   1   5       48.08       34.64     11.63 o 
 -18   2   5       35.52       37.43     21.70 o 
 -17   2   5       35.28       36.91      9.23 o 
 -16   2   5       15.36       20.31      8.30 o 
 -15   2   5       87.37      102.21     11.52 o 
 -14   2   5       12.29       12.73      7.11 o 
 -13   2   5       80.93       71.77     11.07 o 
 -12   2   5       29.47       35.52      8.31 o 
 -11   2   5      602.68      610.39     30.02 o 
 -10   2   5        9.63       11.15      5.58 o 
  -9   2   5      126.39      125.35     12.38 o 
  -8   2   5        2.01        4.77      5.89 o 
  -7   2   5       94.88       95.76     15.30 o 
  -6   2   5       73.06       82.12      5.08 o 
  -5   2   5        0.19        2.18      5.43 o 
  -4   2   5      391.23      401.28     12.61 o 
  -3   2   5       54.70       56.76      5.60 o 
  -2   2   5       40.47       36.67      5.01 o 
  -1   2   5      671.91      660.81     19.50 o 
   0   2   5      952.34      942.53     49.99 o 
   1   2   5      448.66      398.59     11.25 o 
   2   2   5     3638.90     3903.45     52.90 o 
   3   2   5      317.09      285.20     12.64 o 
   4   2   5       22.58        8.03      5.46 o 
   5   2   5     1471.52     1459.13     28.76 o 
   6   2   5      496.66      478.33     17.72 o 
   7   2   5        0.88       -4.54      6.42 o 
   8   2   5      121.60      114.24     10.82 o 
   9   2   5        9.88        4.52      6.96 o 
  10   2   5        7.23        5.29      7.26 o 
  11   2   5       29.36       31.65      9.43 o 
  12   2   5        1.20       21.62     21.62 o 
  13   2   5       59.29       83.45     11.43 o 
  14   2   5       32.73       37.48     10.18 o 
  15   2   5        2.22        0.60     11.09 o 
  16   2   5        8.41        3.93     11.64 o 
  17   2   5        0.22        4.29     19.33 o 
 -17   3   5       11.25       30.14     26.00 o 
 -16   3   5       10.77       18.50     11.01 o 
 -15   3   5      178.46      180.74     24.14 o 
 -14   3   5       51.11       44.41      9.70 o 
 -13   3   5      115.32      113.79     16.09 o 
 -12   3   5       14.00       10.39      7.97 o 
 -11   3   5       50.08       56.74      9.83 o 
 -10   3   5       25.87       40.29     10.87 o 
  -9   3   5      218.66      239.83     15.85 o 
  -8   3   5        5.99        7.57      8.48 o 
  -7   3   5      304.86      325.06     30.81 o 
  -6   3   5       44.21       41.99      8.74 o 
  -5   3   5      800.87      840.29     29.29 o 
  -4   3   5      313.45      294.68     12.06 o 
  -3   3   5      417.66      407.53     17.64 o 
  -2   3   5     2979.82     3109.22     67.52 o 
  -1   3   5       16.67       15.41      5.48 o 
   0   3   5       11.77       14.04      4.95 o 
   1   3   5       39.76       39.31      6.05 o 
   2   3   5      242.00      231.15     12.57 o 
   3   3   5        5.18       -1.13      4.83 o 
   4   3   5        0.00       -1.68      4.90 o 
   5   3   5       71.49       56.82      9.10 o 
   6   3   5       36.53       29.66      7.16 o 
   7   3   5       28.37       31.73      7.82 o 
   8   3   5       55.42       48.51     10.11 o 
   9   3   5      979.95     1019.43     30.48 o 
  10   3   5      233.78      232.20     20.43 o 
  11   3   5        0.57       -4.09      8.51 o 
  12   3   5       27.59       31.57     10.26 o 
  13   3   5        9.86       21.27     10.27 o 
  14   3   5       66.82       72.07     16.00 o 
  15   3   5        7.26        4.04     12.34 o 
  16   3   5       26.92       36.39     25.54 o 
 -15   4   5        4.06       12.14      9.68 o 
 -14   4   5       45.79       34.91      9.67 o 
 -13   4   5       33.45       37.64     10.60 o 
 -12   4   5       32.30       23.42     10.57 o 
 -11   4   5      139.07      147.10     27.01 o 
 -10   4   5       31.03       14.27      8.63 o 
  -9   4   5        0.07        3.51      9.57 o 
  -8   4   5       25.04       19.94      9.54 o 
  -7   4   5        2.29       11.40      8.16 o 
  -6   4   5      389.38      430.92     39.24 o 
  -5   4   5      145.18      150.68     14.90 o 
  -4   4   5        0.28        3.50      5.69 o 
  -3   4   5      242.53      245.84     13.44 o 
  -2   4   5        9.42       10.24      7.29 o 
  -1   4   5      110.19      105.43     23.62 o 
   0   4   5       10.70        2.12      9.36 o 
   1   4   5      319.65      313.47     22.21 o 
   2   4   5      186.92      179.62     18.27 o 
   3   4   5       49.14       41.40      7.82 o 
   4   4   5       81.85       83.56     10.99 o 
   5   4   5       71.04       60.37      9.87 o 
   6   4   5      333.19      334.50     18.85 o 
   7   4   5       15.17       22.40      9.83 o 
   8   4   5       22.05       19.76      8.11 o 
   9   4   5       46.99       49.56     10.40 o 
  10   4   5       70.35       73.62     12.40 o 
  11   4   5        1.96        4.99      9.61 o 
  12   4   5       28.35       25.23     13.38 o 
  13   4   5       36.84       41.94     14.46 o 
  14   4   5       10.06        9.56     12.55 o 
 -13   5   5        1.60       11.31     15.31 o 
 -12   5   5        7.33       13.73      8.49 o 
 -11   5   5       13.75       11.02      9.57 o 
 -10   5   5        1.55        0.36     10.30 o 
  -9   5   5       23.92       16.56     11.30 o 
  -8   5   5       84.47      119.87     22.32 o 
  -7   5   5      125.77      124.37     15.66 o 
  -6   5   5        4.50        7.48      9.41 o 
  -5   5   5       25.45       24.74      8.70 o 
  -4   5   5        1.62      -10.20      7.63 o 
  -3   5   5        2.96       10.47     11.01 o 
  -2   5   5        1.82       -2.08      8.84 o 
  -1   5   5        0.15       -7.97     14.49 o 
   0   5   5       21.70       28.46     11.38 o 
   1   5   5        1.10        0.76     10.45 o 
   2   5   5      117.48      128.91     16.54 o 
   3   5   5      112.32      126.00     45.56 o 
   4   5   5      231.86      211.09     20.88 o 
   5   5   5        0.01        3.15     10.50 o 
   6   5   5        6.93        6.87     10.61 o 
   7   5   5       10.11       -1.19     15.42 o 
   8   5   5       12.46        5.00      9.95 o 
   9   5   5        6.40        4.87      8.42 o 
  10   5   5        4.16        6.61      9.41 o 
  11   5   5        6.16        8.52     12.49 o 
  -9   6   5        0.97      -13.57     12.36 o 
  -8   6   5        9.59       18.71     13.19 o 
  -7   6   5       10.54       17.38     11.82 o 
  -6   6   5       43.40       72.09     23.77 o 
  -5   6   5        9.75        9.22     11.24 o 
  -4   6   5       26.30        9.95     13.65 o 
  -3   6   5       19.63        6.29     10.17 o 
  -2   6   5       91.83       74.39     24.70 o 
  -1   6   5       15.78       26.72     13.70 o 
   0   6   5       53.93       58.16     21.40 o 
   1   6   5       46.54       43.57     13.37 o 
   2   6   5       43.16       41.73     15.09 o 
   3   6   5        0.38      -17.31     11.99 o 
   4   6   5       27.69       38.32     14.46 o 
   5   6   5        8.13       13.24     14.88 o 
   6   6   5        4.10        7.13     11.67 o 
   7   6   5        6.35        6.79     15.03 o 
   8   6   5      110.56      130.08     22.16 o 
 -19   0   6       13.63       13.50     15.34 o 
 -18   0   6        2.44        2.61     10.58 o 
 -17   0   6       62.23       63.65     18.10 o 
 -16   0   6        2.11       -3.99      9.20 o 
 -15   0   6       56.59       61.71     12.27 o 
 -14   0   6      170.77      142.90     16.87 o 
 -13   0   6       80.41       91.32     11.27 o 
 -12   0   6        7.95        7.32      8.08 o 
 -11   0   6       81.27       61.97     12.58 o 
 -10   0   6      220.78      218.11     21.17 o 
  -9   0   6        1.23        3.68     10.58 o 
  -8   0   6        5.79        2.70      6.75 o 
  -7   0   6        0.01        6.42      6.52 o 
  -6   0   6       54.05       34.92      8.44 o 
  -5   0   6      290.78      289.24     15.42 o 
  -4   0   6      199.74      211.55     12.08 o 
  -3   0   6    17843.49    19135.99    118.49 o 
  -2   0   6      246.72      232.61     11.30 o 
  -1   0   6      239.34      276.27     12.20 o 
   0   0   6      968.02     1016.13     21.95 o 
   1   0   6      448.24      399.73     14.40 o 
   2   0   6     1079.16     1195.86     28.30 o 
   3   0   6      221.83      229.57     11.44 o 
   4   0   6      522.95      509.69     15.97 o 
   5   0   6      408.28      405.57     12.91 o 
   6   0   6      330.29      314.27     17.68 o 
   7   0   6      246.01      296.17     19.26 o 
   8   0   6       55.05       43.16     10.39 o 
   9   0   6       93.47       81.36     18.87 o 
  10   0   6      489.12      489.79     25.59 o 
  11   0   6        0.19       -0.16      9.10 o 
  12   0   6       45.08       42.42     11.35 o 
  13   0   6        7.75       -5.81     10.24 o 
  14   0   6      213.78      220.41     20.85 o 
  15   0   6       24.14       43.28     12.74 o 
  16   0   6       16.72       20.01     11.64 o 
  17   0   6       31.24       26.51     14.04 o 
 -18   1   6       13.86       13.69      8.34 o 
 -17   1   6        0.87        7.14      8.37 o 
 -16   1   6        3.91        7.47      7.16 o 
 -15   1   6       11.08        4.03      6.38 o 
 -14   1   6        0.13        4.68      5.77 o 
 -13   1   6       64.88       81.72     15.26 o 
 -12   1   6        0.03        2.47      6.73 o 
 -11   1   6       98.87      100.81      9.25 o 
 -10   1   6       63.92       52.52      5.99 o 
  -9   1   6      156.41      146.83     12.16 o 
  -8   1   6      194.30      172.80     10.56 o 
  -7   1   6     2915.73     2873.82     84.24 o 
  -6   1   6      283.51      274.94      9.23 o 
  -5   1   6       22.22       13.70      4.22 o 
  -4   1   6       82.72       72.97      5.49 o 
  -3   1   6      371.10      395.30     23.16 o 
  -2   1   6      282.05      270.20      9.21 o 
  -1   1   6        9.99        2.40      3.92 o 
   0   1   6       18.56       17.24      4.47 o 
   1   1   6     2502.22     2611.14     25.91 o 
   2   1   6       34.84       36.79      4.44 o 
   3   1   6      269.02      279.55      9.05 o 
   4   1   6      494.22      451.38      9.48 o 
   5   1   6       42.80       32.14      6.84 o 
   6   1   6     1043.23     1049.08     24.60 o 
   7   1   6       26.39       19.31      5.93 o 
   8   1   6      190.58      190.52     12.80 o 
   9   1   6       12.67        7.74      7.22 o 
  10   1   6      574.03      581.22     38.42 o 
  11   1   6       27.82       35.79      7.48 o 
  12   1   6      113.82      128.50     11.56 o 
  13   1   6       61.44       55.72      9.76 o 
  14   1   6        0.23       15.11      9.30 o 
  15   1   6       35.51       30.41      8.67 o 
  16   1   6       10.83        9.85      8.55 o 
  17   1   6       18.01       22.08     10.68 o 
 -18   2   6        3.86        2.28      6.73 o 
 -17   2   6        2.29       15.14      9.03 o 
 -16   2   6        0.14        3.04      7.06 o 
 -15   2   6        0.01       14.77     10.46 o 
 -14   2   6        0.00        3.19      9.86 o 
 -13   2   6        9.30        1.56      8.02 o 
 -12   2   6       79.86       84.31      9.80 o 
 -11   2   6      190.92      178.88     12.26 o 
 -10   2   6        0.12       -2.34      5.71 o 
  -9   2   6      149.55      157.88     11.85 o 
  -8   2   6       62.27       51.63      7.98 o 
  -7   2   6       50.89       47.06      8.03 o 
  -6   2   6       13.01       14.03      7.35 o 
  -5   2   6        0.61        1.11      3.85 o 
  -4   2   6      149.77      141.11      7.95 o 
  -3   2   6      107.91       94.62      6.93 o 
  -2   2   6        4.82        7.35      4.57 o 
  -1   2   6       70.99       66.19      6.37 o 
   0   2   6      190.07      208.26     12.07 o 
   1   2   6      254.55      253.43     11.34 o 
   2   2   6     1209.06     1200.80     23.97 o 
   3   2   6        0.12        0.52      4.14 o 
   4   2   6        9.91        4.04      5.41 o 
   5   2   6     1217.27     1292.39     29.07 o 
   6   2   6      559.29      567.10     20.67 o 
   7   2   6       47.98       38.33      8.43 o 
   8   2   6      138.42      140.96     12.54 o 
   9   2   6        6.25       -0.03      7.91 o 
  10   2   6       25.27       32.18      8.96 o 
  11   2   6       71.14       67.09     10.87 o 
  12   2   6        6.17        3.90      7.50 o 
  13   2   6      107.36      106.42     16.82 o 
  14   2   6       59.58       48.84      9.45 o 
  15   2   6       21.84       22.02     10.35 o 
  16   2   6       21.59        8.60     11.52 o 
 -17   3   6        3.76       10.87      8.84 o 
 -16   3   6        6.73        4.46      7.76 o 
 -15   3   6        0.78        6.52      7.31 o 
 -14   3   6        5.94        3.21     12.88 o 
 -13   3   6        0.30        5.98      7.55 o 
 -12   3   6        0.73        0.51      7.52 o 
 -11   3   6        0.36        0.51      6.75 o 
 -10   3   6        4.74        7.39      8.79 o 
  -9   3   6      107.46      110.25     11.73 o 
  -8   3   6       36.16       43.77     10.72 o 
  -7   3   6       55.43       53.25      8.84 o 
  -6   3   6      117.03      129.37     14.77 o 
  -5   3   6      188.85      176.78     13.32 o 
  -4   3   6      634.07      627.46     19.77 o 
  -3   3   6      102.06       87.69      8.30 o 
  -2   3   6      453.49      462.48     15.43 o 
  -1   3   6        5.85       11.32      5.28 o 
   0   3   6      198.01      193.59      9.44 o 
   1   3   6      167.83      162.82     10.36 o 
   2   3   6      380.53      357.78     17.66 o 
   3   3   6       17.34       14.99      6.29 o 
   4   3   6      243.31      214.51     13.69 o 
   5   3   6      134.50      117.30     11.26 o 
   6   3   6       85.83       83.82      9.59 o 
   7   3   6      167.06      168.03     13.26 o 
   8   3   6       37.98       34.47     10.08 o 
   9   3   6        8.95       21.22      7.77 o 
  10   3   6        7.91        5.24      8.97 o 
  11   3   6        0.01        0.31      7.00 o 
  12   3   6        1.71       -9.28      9.66 o 
  13   3   6        3.07        5.22      9.02 o 
  14   3   6        0.99        5.56     14.03 o 
  15   3   6        8.50       -1.44     11.49 o 
 -15   4   6        0.65       -8.26     10.95 o 
 -14   4   6       64.26       79.16     13.55 o 
 -13   4   6       24.06       30.20     11.13 o 
 -12   4   6       41.11       44.72     12.54 o 
 -11   4   6      110.38      112.56     13.72 o 
 -10   4   6       23.76       30.68      9.63 o 
  -9   4   6        4.69       -7.11      7.24 o 
  -8   4   6       10.09        4.94      8.02 o 
  -7   4   6        1.69        5.96      9.02 o 
  -6   4   6      358.16      381.35     27.66 o 
  -5   4   6       92.72       90.28     12.08 o 
  -4   4   6       38.71       29.83      9.63 o 
  -3   4   6       10.13        0.16      5.93 o 
  -2   4   6      241.31      243.97     13.73 o 
  -1   4   6      418.18      423.85     22.18 o 
   0   4   6       79.45       73.07     12.40 o 
   1   4   6       25.37       23.99      9.68 o 
   2   4   6      273.41      241.57     35.66 o 
   3   4   6      169.32      153.62     16.70 o 
   4   4   6      209.35      218.28     15.01 o 
   5   4   6       14.93        5.31      8.03 o 
   6   4   6       14.40        9.89      7.51 o 
   7   4   6        9.45       -4.96      7.38 o 
   8   4   6        0.05       -5.68      7.71 o 
   9   4   6       24.47       15.73     10.79 o 
  10   4   6       31.83       27.64      9.00 o 
  11   4   6       25.01       33.38     11.08 o 
  12   4   6       21.22       22.91     10.44 o 
  13   4   6       66.09       41.40     12.53 o 
 -12   5   6       22.64       35.12     11.51 o 
 -11   5   6        0.26        9.59     10.63 o 
 -10   5   6      338.95      396.41     41.34 o 
  -9   5   6       44.51       46.98     10.94 o 
  -8   5   6       21.24       21.92     10.17 o 
  -7   5   6       80.72      101.28     25.68 o 
  -6   5   6       63.53       62.24     15.32 o 
  -5   5   6       35.11       46.93     12.20 o 
  -4   5   6       26.45       29.32     10.62 o 
  -3   5   6        3.83        0.04     11.88 o 
  -2   5   6       38.72       35.57      9.40 o 
  -1   5   6        0.01      -10.14      9.76 o 
   0   5   6       11.79       16.17     12.27 o 
   1   5   6       35.11       23.22     10.77 o 
   2   5   6       60.19       33.39     11.23 o 
   3   5   6      140.60      148.47     17.62 o 
   4   5   6      225.29      222.36     21.28 o 
   5   5   6       13.87        2.09     12.74 o 
   6   5   6      234.91      238.97     24.56 o 
   7   5   6       43.81       39.94     13.96 o 
   8   5   6      141.48      150.28     19.19 o 
   9   5   6       36.23       41.67     10.38 o 
  10   5   6      116.68      137.45     16.36 o 
  11   5   6       24.76       28.13     13.77 o 
  -8   6   6        1.17       -5.74     12.81 o 
  -7   6   6        0.04        3.55      9.87 o 
  -6   6   6       10.79        5.96     12.93 o 
  -5   6   6       36.64       43.81     23.31 o 
  -4   6   6        8.68       14.79     18.79 o 
  -3   6   6       72.76       79.12     15.77 o 
  -2   6   6      101.70       92.52     24.85 o 
  -1   6   6        0.33        5.37     18.56 o 
   0   6   6        3.52        4.78     13.04 o 
   1   6   6       21.81       11.44     13.20 o 
   2   6   6       85.80       91.23     32.67 o 
   3   6   6        4.21       14.46     13.71 o 
   4   6   6       22.76       47.83     23.31 o 
   5   6   6       27.03       22.87     13.49 o 
   6   6   6       66.56       64.22     27.30 o 
 -18   1   7        8.66       18.10      7.88 o 
 -17   1   7        9.08        9.87      8.36 o 
 -16   1   7        1.47       10.22      7.66 o 
 -15   1   7       15.05       13.77      7.26 o 
 -14   1   7       33.60       39.67      9.49 o 
 -13   1   7       92.57      117.84     12.67 o 
 -12   1   7       81.23       77.70     11.12 o 
 -11   1   7       77.95       71.15     12.35 o 
 -10   1   7       79.69       80.31     11.27 o 
  -9   1   7       76.79       86.66      9.01 o 
  -8   1   7      279.92      256.72     12.84 o 
  -7   1   7      211.37      206.87     16.04 o 
  -6   1   7       11.50        2.80      4.00 o 
  -5   1   7      748.06      741.42     15.36 o 
  -4   1   7       31.10       31.27      4.80 o 
  -3   1   7      554.91      646.82     14.79 o 
  -2   1   7       54.77       65.74      6.06 o 
  -1   1   7        5.89        1.92      3.59 o 
   0   1   7      108.53       84.06      7.64 o 
   1   1   7     1169.37     1264.76     19.23 o 
   2   1   7      217.66      233.05      8.72 o 
   3   1   7        8.57        7.42      4.10 o 
   4   1   7       56.98       44.43      4.50 o 
   5   1   7      409.70      406.31     16.84 o 
   6   1   7       64.80       70.38      9.54 o 
   7   1   7       25.86       34.95      9.65 o 
   8   1   7       26.32       23.65      8.01 o 
   9   1   7       80.54       84.02     10.37 o 
  10   1   7        0.09        1.68      7.34 o 
  11   1   7       21.22       30.40      9.07 o 
  12   1   7      100.19       96.98     12.47 o 
  13   1   7       49.16       42.46     10.62 o 
  14   1   7       42.03       40.65     10.24 o 
  15   1   7        1.14       -6.52      7.19 o 
  16   1   7       84.45       81.61     13.43 o 
 -17   2   7        7.22       18.57      8.28 o 
 -16   2   7        4.71        9.61      7.75 o 
 -15   2   7       37.75       40.08     11.83 o 
 -14   2   7        8.66       17.05      9.25 o 
 -13   2   7        0.16       10.94      8.73 o 
 -12   2   7       33.30       31.52     10.22 o 
 -11   2   7      269.77      255.29     15.96 o 
 -10   2   7       16.97       17.83      7.42 o 
  -9   2   7       49.19       65.16      9.10 o 
  -8   2   7      396.00      371.37     34.13 o 
  -7   2   7       12.16       17.42      6.46 o 
  -6   2   7      159.69      150.49     11.42 o 
  -5   2   7      202.21      227.74     12.42 o 
  -4   2   7      907.22      882.63     45.43 o 
  -3   2   7      448.37      436.60     21.48 o 
  -2   2   7      461.55      470.55     15.67 o 
  -1   2   7      820.53      786.73     25.53 o 
   0   2   7       37.15       34.19      5.92 o 
   1   2   7     1559.81     1510.55     31.55 o 
   2   2   7        2.88        4.48      4.03 o 
   3   2   7       86.91       73.84      8.57 o 
   4   2   7       10.62       20.32      6.09 o 
   5   2   7        0.58       -2.14      9.15 o 
   6   2   7      304.74      312.04     16.17 o 
   7   2   7       21.81       14.21      8.50 o 
   8   2   7       22.96       25.74      8.48 o 
   9   2   7        7.81        5.77      7.33 o 
  10   2   7      197.03      210.98     15.45 o 
  11   2   7       27.23       31.22     10.23 o 
  12   2   7      181.01      172.76     15.85 o 
  13   2   7       24.51       16.66      8.50 o 
  14   2   7        4.60       11.70      9.97 o 
  15   2   7        0.87       -0.68      8.55 o 
 -16   3   7        6.22        5.63      8.86 o 
 -15   3   7      219.97      208.24     20.32 o 
 -14   3   7       21.83       28.83     15.72 o 
 -13   3   7        3.74        8.00      9.47 o 
 -12   3   7       10.86       31.59      9.22 o 
 -11   3   7       36.46       44.05     10.55 o 
 -10   3   7       42.19       45.51      8.87 o 
  -9   3   7       37.37       35.85      9.07 o 
  -8   3   7      134.97      159.88     14.18 o 
  -7   3   7       39.02       34.56      9.64 o 
  -6   3   7      164.97      174.72     15.59 o 
  -5   3   7       89.13       81.30     10.04 o 
  -4   3   7     1211.30     1221.93     50.28 o 
  -3   3   7      167.32      155.42      9.68 o 
  -2   3   7      173.40      166.61     10.06 o 
  -1   3   7       50.51       41.26      6.29 o 
   0   3   7      180.03      152.44     10.69 o 
   1   3   7        4.01       11.90      5.60 o 
   2   3   7      597.93      530.29     35.91 o 
   3   3   7       98.13       94.89      9.67 o 
   4   3   7      239.86      198.41     13.22 o 
   5   3   7      216.21      183.17     13.55 o 
   6   3   7      319.05      307.13     16.72 o 
   7   3   7      176.58      171.50     14.20 o 
   8   3   7      313.94      300.05     17.85 o 
   9   3   7       79.33       48.82     10.31 o 
  10   3   7        6.84       -4.05      7.79 o 
  11   3   7      105.07       88.74     12.15 o 
  12   3   7       42.48       45.38     13.86 o 
  13   3   7       27.79       27.47      9.93 o 
  14   3   7        4.32        2.11     10.35 o 
 -14   4   7        6.28      -13.99     14.65 o 
 -13   4   7        0.55        0.32      8.12 o 
 -12   4   7        0.03        4.79      9.31 o 
 -11   4   7       20.37       19.77     14.11 o 
 -10   4   7        3.76       -5.44      8.23 o 
  -9   4   7       12.39       16.51     10.89 o 
  -8   4   7        2.48       13.55      9.26 o 
  -7   4   7        0.09       -0.22      7.05 o 
  -6   4   7      159.94      155.87     14.74 o 
  -5   4   7       45.67       39.94     11.42 o 
  -4   4   7        0.25       -1.77      6.94 o 
  -3   4   7        1.09       -2.93      9.09 o 
  -2   4   7      331.12      318.88     14.56 o 
  -1   4   7      130.74      131.15     10.24 o 
   0   4   7     1748.51     1554.40     60.67 o 
   1   4   7       63.12       68.18     12.93 o 
   2   4   7       65.62       56.10     11.58 o 
   3   4   7       36.45       29.04     11.96 o 
   4   4   7       46.82       39.82     12.75 o 
   5   4   7      107.66      110.14     15.29 o 
   6   4   7       11.72       -1.71      7.59 o 
   7   4   7       12.62        8.43     11.10 o 
   8   4   7        6.87        4.10      8.24 o 
   9   4   7        0.02        6.49      7.35 o 
  10   4   7        0.10       11.46      8.88 o 
  11   4   7        9.72       11.66      9.17 o 
  12   4   7        1.98        3.24     10.43 o 
 -12   5   7        0.89       -4.21     13.96 o 
 -11   5   7        0.50        8.71     10.28 o 
 -10   5   7       21.52       25.24     12.35 o 
  -9   5   7        0.19        8.27      9.69 o 
  -8   5   7        9.23       -4.57      7.49 o 
  -7   5   7       19.38       20.43      9.92 o 
  -6   5   7        4.18        9.47      9.39 o 
  -5   5   7        0.73        0.53      8.31 o 
  -4   5   7       24.97        7.77     10.19 o 
  -3   5   7        0.84        4.06      8.74 o 
  -2   5   7       26.16       23.96     11.85 o 
  -1   5   7        3.47        9.92      8.52 o 
   0   5   7      128.73      120.70     19.17 o 
   1   5   7       60.10       43.20     11.83 o 
   2   5   7       27.01       21.63     12.45 o 
   3   5   7      144.71      143.38     18.63 o 
   4   5   7      256.63      261.96     31.44 o 
   5   5   7        6.84       11.35     10.84 o 
   6   5   7        9.38        2.99     12.20 o 
   7   5   7        0.06        9.10     10.02 o 
   8   5   7        0.71        9.60     10.97 o 
   9   5   7        0.08       -2.69     15.95 o 
  10   5   7       30.11       38.55     17.18 o 
  -7   6   7        0.13        4.64     11.00 o 
  -6   6   7       12.46       37.88     14.80 o 
  -5   6   7       21.73       49.28     28.45 o 
  -4   6   7       23.23        5.53      9.13 o 
  -3   6   7        0.36        3.71     10.32 o 
  -2   6   7        0.71        1.23      9.95 o 
  -1   6   7        9.03        1.64      9.00 o 
   0   6   7        9.27        4.29     13.50 o 
   1   6   7        6.58       20.65     12.66 o 
   2   6   7        1.48       -6.63      8.45 o 
   3   6   7        3.72        2.85     12.84 o 
   4   6   7       44.23       43.80     16.05 o 
   5   6   7        0.47       -7.93     13.44 o 
 -18   0   8        0.34        6.60     14.42 o 
 -17   0   8       16.45       35.43     17.03 o 
 -16   0   8      533.33      580.10     40.95 o 
 -15   0   8      116.70       98.47     18.41 o 
 -14   0   8       10.93       -2.61     13.34 o 
 -13   0   8        8.38       15.95     11.04 o 
 -12   0   8      149.21      138.97     18.71 o 
 -11   0   8       63.85       76.69     17.64 o 
  -9   0   8      449.88      434.85     27.61 o 
  -8   0   8       11.15       13.19     11.96 o 
  -7   0   8     1846.67     1938.11     82.21 o 
  -6   0   8       75.99       76.67     10.18 o 
  -5   0   8       71.91       73.35     15.49 o 
  -4   0   8      491.81      524.62     25.23 o 
  -3   0   8       10.81       30.25      7.71 o 
  -2   0   8       94.26       64.36     11.43 o 
  -1   0   8      514.27      557.48     19.65 o 
   0   0   8      236.38      293.85     16.03 o 
   1   0   8      140.79      118.06     10.28 o 
   2   0   8        7.81        1.45      5.04 o 
   3   0   8      873.77      863.84     23.82 o 
   4   0   8      141.23      149.34     24.54 o 
   5   0   8       13.36       14.21      6.29 o 
   6   0   8      324.54      345.12     28.53 o 
   7   0   8     1144.29     1307.30     55.53 o 
   8   0   8     1478.63     1672.97     63.81 o 
   9   0   8     1428.54     1652.26     65.19 o 
  10   0   8       82.99      137.52     17.43 o 
  11   0   8      291.57      285.23     27.30 o 
  12   0   8       27.81       18.65     13.00 o 
  13   0   8       39.66       37.14     14.62 o 
  14   0   8        2.28       -7.29      8.40 o 
  15   0   8       12.19       13.90     12.04 o 
 -17   1   8        5.16       16.54      8.23 o 
 -16   1   8       10.06       14.97      7.34 o 
 -15   1   8       14.39       17.54      9.62 o 
 -14   1   8        9.04        7.40      8.21 o 
 -13   1   8        0.09       12.51      9.54 o 
 -12   1   8      615.85      676.88     29.60 o 
 -11   1   8      523.15      582.96     26.57 o 
 -10   1   8        9.39        8.54      9.51 o 
  -9   1   8        0.36        0.78      7.35 o 
  -8   1   8        1.48        8.94      7.26 o 
  -7   1   8      138.48      145.30     10.71 o 
  -6   1   8        1.97        3.87      6.66 o 
  -5   1   8        0.76        0.37      3.90 o 
  -4   1   8        1.41        3.91      4.42 o 
  -3   1   8      410.12      434.38     12.78 o 
  -2   1   8       36.81       38.28      6.00 o 
  -1   1   8       73.97       68.99      6.34 o 
   0   1   8      338.83      332.54     11.43 o 
   1   1   8       72.54       69.34      6.13 o 
   2   1   8      188.58      167.87      8.45 o 
   3   1   8        8.09        3.42      3.99 o 
   4   1   8      778.97      782.23     21.15 o 
   5   1   8      945.30      940.51     24.93 o 
   6   1   8      114.94      122.39     10.43 o 
   7   1   8      452.19      451.86     21.08 o 
   8   1   8        0.92        0.98      7.21 o 
   9   1   8       90.41       81.77     11.07 o 
  10   1   8       11.32       12.94      7.19 o 
  11   1   8      301.62      325.89     19.14 o 
  12   1   8       72.95       70.16     11.23 o 
  13   1   8      183.56      178.58     22.77 o 
  14   1   8        8.36       24.29     10.49 o 
  15   1   8        3.26       14.24     10.09 o 
 -17   2   8        0.72      338.43    309.92 o 
 -16   2   8        1.86        1.08      8.18 o 
 -15   2   8       10.32       10.89      9.47 o 
 -14   2   8        0.00       -8.35      9.49 o 
 -13   2   8        3.27        4.89     10.24 o 
 -12   2   8       40.55       21.29      9.87 o 
 -11   2   8      135.66      123.90     14.10 o 
 -10   2   8       14.79       19.29      7.17 o 
  -9   2   8      302.13      314.01     28.42 o 
  -8   2   8     1226.67     1241.42     37.11 o 
  -7   2   8      218.15      223.59     14.24 o 
  -6   2   8        9.40        5.27      6.57 o 
  -5   2   8      106.33      104.21     10.92 o 
  -4   2   8       11.57        8.36      5.16 o 
  -3   2   8        3.01        4.53      4.92 o 
  -2   2   8       83.78       76.48      7.14 o 
  -1   2   8       96.24       83.65      6.85 o 
   0   2   8      159.26      141.00      8.29 o 
   1   2   8       64.98       48.55      6.17 o 
   2   2   8      109.51       95.04      9.27 o 
   3   2   8       99.13      104.54      9.02 o 
   4   2   8       12.96        6.85      6.28 o 
   5   2   8        1.82       -1.36      5.46 o 
   6   2   8        0.00        5.26      6.76 o 
   7   2   8        0.00       -1.58      6.40 o 
   8   2   8        0.15       -9.20      6.57 o 
   9   2   8       38.72       26.99      8.35 o 
  10   2   8       51.08       45.52      9.39 o 
  11   2   8        0.75       -3.57      7.03 o 
  12   2   8      149.25      135.46     14.00 o 
  13   2   8        0.93       -5.77      8.08 o 
  14   2   8       19.38       14.29      9.82 o 
  15   2   8      143.79      153.96     18.65 o 
 -16   3   8        5.59        5.08     11.09 o 
 -15   3   8       15.40       25.22     14.88 o 
 -14   3   8        0.33        2.71     11.46 o 
 -13   3   8       27.80       32.66     13.20 o 
 -12   3   8        0.12        0.84      8.07 o 
 -11   3   8        9.20        6.88      8.57 o 
 -10   3   8        0.44       -2.97      6.53 o 
  -9   3   8       58.56       47.63     11.08 o 
  -8   3   8      111.04      100.44     13.31 o 
  -7   3   8        5.96      -12.36      8.24 o 
  -6   3   8        1.52       -2.11      6.53 o 
  -5   3   8      215.30      231.87     37.84 o 
  -4   3   8      826.56      810.28     42.47 o 
  -3   3   8        6.48        4.15      5.93 o 
  -2   3   8       43.65       42.86      6.80 o 
  -1   3   8      211.94      202.22     11.44 o 
   0   3   8       13.68       16.79      6.14 o 
   1   3   8       84.05       93.55      9.59 o 
   2   3   8       11.23        7.33      6.45 o 
   3   3   8       74.58       73.62     10.16 o 
   4   3   8       11.15        3.81      7.17 o 
   5   3   8       14.05       20.17      9.33 o 
   6   3   8       58.57       47.67      8.75 o 
   7   3   8        3.88        7.23      7.73 o 
   8   3   8      139.99      103.96     12.95 o 
   9   3   8       93.19       73.70     12.70 o 
  10   3   8        0.03        1.65      8.24 o 
  11   3   8       27.04       22.55      8.84 o 
  12   3   8       17.06       45.37     11.44 o 
  13   3   8        2.39       -3.90      9.99 o 
 -14   4   8        2.03       -0.58      9.95 o 
 -13   4   8        1.40        3.80     13.05 o 
 -12   4   8        3.53       18.01     10.53 o 
 -11   4   8        0.90       -3.53     10.18 o 
 -10   4   8       39.93       40.68     12.12 o 
  -9   4   8        9.90       18.41      9.90 o 
  -8   4   8       17.25       21.35     10.02 o 
  -7   4   8      110.51      126.52     13.77 o 
  -6   4   8        4.60        9.44      8.91 o 
  -5   4   8      136.94      130.51     14.64 o 
  -4   4   8       34.00       15.53      8.41 o 
  -3   4   8       86.76      107.69     13.05 o 
  -2   4   8        1.69        3.80      8.34 o 
  -1   4   8       36.39       31.32      8.42 o 
   0   4   8      681.31      606.71     23.36 o 
   1   4   8      207.66      194.83     17.70 o 
   2   4   8       59.46       48.10     11.20 o 
   3   4   8       69.81       74.51     11.75 o 
   4   4   8      197.24      179.45     18.79 o 
   5   4   8       38.32       27.64     11.66 o 
   6   4   8        0.01       11.98     31.98 o 
   7   4   8      108.04      100.69     11.96 o 
   8   4   8       70.76       56.80     10.63 o 
   9   4   8       29.75       27.88     10.30 o 
  10   4   8       51.55       54.02     11.75 o 
  11   4   8       20.33       21.21      9.84 o 
 -11   5   8       35.88       45.01     19.03 o 
 -10   5   8        5.20       21.17     11.41 o 
  -9   5   8        1.34       -5.50      9.07 o 
  -8   5   8       11.02        2.03      8.79 o 
  -7   5   8        9.74        4.82      7.95 o 
  -6   5   8       17.63       24.59     10.55 o 
  -5   5   8        0.79       14.84      9.21 o 
  -4   5   8        3.20        6.80      8.66 o 
  -3   5   8        2.72       -7.00      9.26 o 
  -2   5   8       20.71        8.15     12.41 o 
  -1   5   8      137.83      124.74     17.81 o 
   0   5   8        7.16       11.43      7.46 o 
   1   5   8       14.00       -3.43      8.58 o 
   2   5   8       19.85       48.26     14.13 o 
   3   5   8        6.54        0.66     11.81 o 
   4   5   8      478.73      482.85     30.78 o 
   5   5   8      244.57      212.10     22.41 o 
   6   5   8       44.54       52.28     15.33 o 
   7   5   8        0.70        0.57     11.94 o 
   8   5   8        8.81        5.52     12.30 o 
  -5   6   8        2.04       12.70      9.64 o 
  -4   6   8       54.63       82.11     35.05 o 
  -3   6   8        5.92        5.91     11.03 o 
  -2   6   8        0.04        4.13      9.14 o 
  -1   6   8       25.84       25.51     13.50 o 
   0   6   8       24.21       21.13     12.01 o 
   1   6   8       17.15        6.90     18.71 o 
   2   6   8       27.45       29.91     13.11 o 
 -17   1   9        5.83        2.26     10.33 o 
 -16   1   9       46.50       43.96      9.02 o 
 -15   1   9        0.77        5.48      8.84 o 
 -14   1   9        4.94       12.89      9.84 o 
 -13   1   9       96.95       96.21     14.57 o 
 -12   1   9      585.69      619.40     28.07 o 
 -11   1   9       76.96      106.62     14.80 o 
 -10   1   9        2.80       10.12      8.73 o 
  -9   1   9        0.27        3.68      6.83 o 
  -8   1   9       38.36       25.67      9.24 o 
  -7   1   9        2.30       -2.52      5.60 o 
  -6   1   9        0.64        0.95      6.29 o 
  -5   1   9       58.33       57.93      6.72 o 
  -4   1   9       68.84       78.96      7.35 o 
  -3   1   9      177.42      175.12      9.42 o 
  -2   1   9        1.96        3.29      4.70 o 
  -1   1   9      284.27      286.72     11.47 o 
   0   1   9       12.18       15.92      5.38 o 
   1   1   9      550.48      550.86     14.81 o 
   2   1   9       32.54       35.35      5.96 o 
   3   1   9     1661.17     1681.37     39.63 o 
   4   1   9      235.21      219.06     12.92 o 
   5   1   9      116.67      114.94     13.32 o 
   6   1   9        0.44        4.10      7.40 o 
   7   1   9       36.34       36.64     12.35 o 
   8   1   9      150.80      153.09     14.44 o 
   9   1   9       71.54       72.22     12.07 o 
  10   1   9       37.83       55.31     11.99 o 
  11   1   9      248.36      299.02     37.76 o 
  12   1   9      141.71      137.82     15.43 o 
  13   1   9      136.66      138.59     15.63 o 
  14   1   9       20.07       25.11     10.30 o 
 -16   2   9        3.23       -7.83      9.70 o 
 -15   2   9       23.64       25.02     13.42 o 
 -14   2   9        0.64       -5.39      8.87 o 
 -13   2   9       26.84       26.69     16.26 o 
 -12   2   9       18.77       16.11      9.76 o 
 -11   2   9        1.36       -6.34      8.37 o 
 -10   2   9       18.85       47.30     10.98 o 
  -9   2   9       18.33       22.50      8.28 o 
  -8   2   9     1194.37     1242.60     97.22 o 
  -7   2   9      747.77      758.32     25.09 o 
  -6   2   9       42.71       50.90      9.03 o 
  -5   2   9       66.52       69.58      9.46 o 
  -4   2   9       22.03       30.01      7.40 o 
  -3   2   9      142.64      132.99     14.24 o 
  -2   2   9        3.05        4.32      4.80 o 
  -1   2   9      683.02      666.54     17.48 o 
   0   2   9      338.99      323.11     13.44 o 
   1   2   9      287.68      263.07     14.10 o 
   2   2   9       64.09       59.32      8.16 o 
   3   2   9      128.61      103.55     10.26 o 
   4   2   9       14.17        7.32      5.30 o 
   5   2   9      101.95       88.43      8.84 o 
   6   2   9       26.02       26.29      9.53 o 
   7   2   9       77.28      105.56     12.27 o 
   8   2   9       89.67       63.64     11.38 o 
   9   2   9       35.10       34.95     18.22 o 
  10   2   9       34.83       36.70     10.15 o 
  11   2   9       13.49       10.05      8.82 o 
  12   2   9       33.30       29.83     12.56 o 
  13   2   9      109.17      114.61     22.60 o 
  14   2   9        4.39       13.62     10.76 o 
 -15   3   9        2.07       -3.86      8.02 o 
 -14   3   9        0.25       -2.30      8.13 o 
 -13   3   9       20.41       16.82     11.00 o 
 -12   3   9       23.36       35.43     13.00 o 
 -11   3   9        8.86       10.32     11.66 o 
 -10   3   9       28.00       45.64      9.72 o 
  -9   3   9        5.20        7.49      8.27 o 
  -8   3   9      171.74      160.65     13.97 o 
  -7   3   9       19.68       17.18      9.56 o 
  -6   3   9       20.17       26.47      8.95 o 
  -5   3   9      375.42      371.67     38.93 o 
  -4   3   9     1358.62     1455.35     87.03 o 
  -3   3   9     1325.56     1291.39     55.65 o 
  -2   3   9      200.65      217.68     13.35 o 
  -1   3   9       17.04       18.70      6.99 o 
   0   3   9       21.11       22.44      8.11 o 
   1   3   9       81.58       71.48      9.47 o 
   2   3   9       94.41       90.27     10.76 o 
   3   3   9       67.82       70.34      9.53 o 
   4   3   9       77.44       76.57     10.83 o 
   5   3   9       36.30       33.83      9.26 o 
   6   3   9        0.08       -5.30      6.14 o 
   7   3   9       87.20       77.12     11.70 o 
   8   3   9        3.38        3.49     11.16 o 
   9   3   9       22.80       10.93      9.30 o 
  10   3   9       28.16       11.58      8.69 o 
  11   3   9        5.44       -0.29      7.20 o 
  12   3   9        8.15        3.84      8.48 o 
 -13   4   9        3.01        3.90     11.82 o 
 -12   4   9        5.49       12.75      9.32 o 
 -11   4   9        0.12       10.27      9.00 o 
 -10   4   9        2.52        1.38      8.35 o 
  -9   4   9        0.83        7.72      8.42 o 
  -8   4   9       81.21      100.68     14.42 o 
  -7   4   9      117.47      112.43     16.63 o 
  -6   4   9      118.63      145.59     22.39 o 
  -5   4   9        4.46       17.24      9.87 o 
  -4   4   9      207.35      202.93     16.68 o 
  -3   4   9       65.42       56.79     10.41 o 
  -2   4   9        0.84       -2.57      8.08 o 
  -1   4   9      109.56       92.07     11.31 o 
   0   4   9       77.54       70.57     10.85 o 
   1   4   9      208.20      185.68     14.57 o 
   2   4   9       29.98       25.03      9.14 o 
   3   4   9      120.65       95.72     15.55 o 
   4   4   9       75.07       60.33     13.30 o 
   5   4   9       36.64       25.40     11.59 o 
   6   4   9        2.42       -5.71      9.33 o 
   7   4   9       21.71       16.68     10.72 o 
   8   4   9       15.58       20.46     11.04 o 
   9   4   9       34.40       34.62     11.11 o 
  10   4   9        1.58       -3.97      9.13 o 
  -9   5   9        5.53       13.57     10.97 o 
  -8   5   9        0.92        3.63      8.71 o 
  -7   5   9        6.51        8.66     10.28 o 
  -6   5   9        0.84        7.64      9.37 o 
  -5   5   9        0.00        3.47      8.25 o 
  -4   5   9        0.09       -8.13      7.70 o 
  -3   5   9        0.17       13.70     12.18 o 
  -2   5   9       42.41       45.77     14.69 o 
  -1   5   9       45.63       24.32     11.70 o 
   0   5   9      248.87      183.30     29.30 o 
   1   5   9       10.24        3.81      7.75 o 
   2   5   9       13.31        8.37      7.38 o 
   3   5   9       72.11       34.79     12.18 o 
   4   5   9        8.90      -10.03     10.38 o 
   5   5   9       33.90       30.79     12.25 o 
   6   5   9        3.11        6.63     10.74 o 
   7   5   9       75.99       74.95     16.03 o 
 -14   0  10        5.52       18.10     11.96 o 
 -13   0  10        0.58       -2.76     10.12 o 
 -12   0  10        1.52        3.37      9.66 o 
 -11   0  10       53.06       61.05     15.34 o 
 -10   0  10       24.35       40.03     15.49 o 
  -9   0  10       24.57        8.28     12.27 o 
  -8   0  10       25.56       38.35     14.57 o 
  -7   0  10       95.66       90.04     17.79 o 
  -6   0  10       88.39      132.68     19.79 o 
  -5   0  10       50.77       53.29     10.33 o 
  -4   0  10       79.07       82.68     10.70 o 
  -3   0  10       32.82       41.21     10.51 o 
  -2   0  10      144.10      163.78     13.34 o 
  -1   0  10        0.12        1.87      7.01 o 
   0   0  10        1.66       -1.59      7.11 o 
   1   0  10      208.14      195.58     14.17 o 
   2   0  10      258.83      278.52     16.43 o 
   3   0  10       91.25       84.98     17.79 o 
   4   0  10      500.78      515.99     35.13 o 
   5   0  10     1597.92     1737.24     64.73 o 
   6   0  10       18.23       22.09     12.42 o 
   7   0  10     3586.22     3801.65    101.39 o 
   8   0  10       98.16      106.91     19.48 o 
   9   0  10      468.54      421.81     36.35 o 
  10   0  10       81.61       66.42     17.18 o 
  11   0  10      128.33      161.36     24.85 o 
  12   0  10       38.68       31.44     17.49 o 
  13   0  10        5.33        7.36     15.65 o 
  14   0  10        7.00       15.80     17.33 o 
 -16   1  10       56.88       54.39     12.38 o 
 -15   1  10       17.40       19.46      9.10 o 
 -14   1  10        0.27       -4.69      9.43 o 
 -13   1  10       67.73       59.43     11.07 o 
 -12   1  10      103.48       98.07     13.95 o 
 -11   1  10      223.37      213.57     18.07 o 
 -10   1  10        0.09        0.21     10.20 o 
  -9   1  10       33.93       31.54      9.98 o 
  -8   1  10        3.60        1.84      6.99 o 
  -7   1  10       49.28       56.46      9.19 o 
  -6   1  10        1.03        5.71      6.37 o 
  -5   1  10       15.26       15.31      6.45 o 
  -4   1  10       17.85       16.32      5.95 o 
  -3   1  10      345.98      374.20     16.16 o 
  -2   1  10      113.71      122.88      8.74 o 
  -1   1  10       38.32       39.46      6.28 o 
   0   1  10      267.00      288.24     13.70 o 
   1   1  10      446.37      466.31     14.80 o 
   2   1  10       25.95       38.61      8.03 o 
   3   1  10     1638.43     1765.80     35.60 o 
   4   1  10       45.08       51.77      8.92 o 
   5   1  10      323.36      312.67     20.59 o 
   6   1  10      102.80      101.49     15.07 o 
   7   1  10      138.24      137.26     16.16 o 
   8   1  10        6.52        9.20      8.35 o 
   9   1  10      152.14      136.41     25.08 o 
  10   1  10        2.55        2.30      9.00 o 
  11   1  10      281.85      265.75     19.19 o 
  12   1  10        1.25        1.86      7.74 o 
  13   1  10       41.21       40.64     10.89 o 
 -15   2  10        7.48       12.20     14.72 o 
 -14   2  10       16.45       13.72     10.89 o 
 -13   2  10       27.85       40.17     11.01 o 
 -12   2  10      185.11      168.56     17.11 o 
 -11   2  10       24.73       18.78      9.94 o 
 -10   2  10        1.00        3.80      8.91 o 
  -9   2  10       64.40       50.54     14.96 o 
  -8   2  10       58.60       57.94      9.99 o 
  -7   2  10      145.01      113.57     12.07 o 
  -6   2  10        0.03        1.09      7.10 o 
  -5   2  10      119.63      108.22     10.83 o 
  -4   2  10       14.17       11.45      6.73 o 
  -3   2  10      128.43      131.10      9.37 o 
  -2   2  10       13.91       20.61      6.51 o 
  -1   2  10     1148.02     1220.73     51.50 o 
   0   2  10      120.78      131.29     11.71 o 
   1   2  10      719.17      657.46     22.35 o 
   2   2  10       19.52       16.50      6.89 o 
   3   2  10       14.58        4.40      5.88 o 
   4   2  10        2.91        2.41     17.60 o 
   5   2  10        2.57        1.17      6.34 o 
   6   2  10       61.89       76.30      9.98 o 
   7   2  10        0.69       -1.43      6.69 o 
   8   2  10       37.11       24.23      9.50 o 
   9   2  10        0.53       -2.21      8.69 o 
  10   2  10        1.22       -6.64      8.40 o 
  11   2  10       76.36       50.73     16.39 o 
  12   2  10        0.65       -0.48      9.07 o 
 -14   3  10        1.79       -0.50     14.19 o 
 -13   3  10        4.71       -0.69     10.52 o 
 -12   3  10        0.73        2.14     16.72 o 
 -11   3  10        0.68       -6.90     11.60 o 
 -10   3  10       28.45       37.38     13.10 o 
  -9   3  10       53.17       75.94     11.21 o 
  -8   3  10       90.76      100.12     26.31 o 
  -7   3  10        2.61       10.46      8.20 o 
  -6   3  10        0.04        8.00      8.49 o 
  -5   3  10      318.27      384.49     20.84 o 
  -4   3  10        1.61        2.21      8.60 o 
  -3   3  10        5.70       18.18      9.16 o 
  -2   3  10        0.11       15.32     23.85 o 
  -1   3  10       63.85       52.35      9.00 o 
   0   3  10       49.21       31.46      8.34 o 
   1   3  10        3.14       34.40     16.42 o 
   2   3  10        3.25       -6.95      6.51 o 
   3   3  10        0.05        2.01      7.66 o 
   4   3  10       53.58       36.70      9.16 o 
   5   3  10       67.24       59.59      8.59 o 
   6   3  10       40.63       37.14      8.64 o 
   7   3  10       14.30        3.52      7.97 o 
   8   3  10        0.87        4.15      7.70 o 
   9   3  10        2.65       -9.07      7.16 o 
  10   3  10        9.75      -11.08      8.26 o 
  11   3  10       22.21       31.34     10.89 o 
 -12   4  10        2.30       -1.10     13.58 o 
 -11   4  10       13.20       20.86     11.27 o 
 -10   4  10        6.75       15.12     11.39 o 
  -9   4  10      186.47      214.34     24.22 o 
  -8   4  10        3.13        7.79      9.69 o 
  -7   4  10       61.25       84.37     18.94 o 
  -6   4  10       23.01       37.50     11.70 o 
  -5   4  10       18.79       14.25     10.68 o 
  -4   4  10      190.01      173.88     16.01 o 
  -3   4  10       19.72       16.09     10.07 o 
  -2   4  10        2.56       -5.29      9.25 o 
  -1   4  10        1.79        6.84     12.19 o 
   0   4  10       94.07       90.37     22.75 o 
   1   4  10       89.27       83.25     11.68 o 
   2   4  10       35.82       43.60     10.27 o 
   3   4  10       25.25       19.20      9.42 o 
   4   4  10        3.35        6.92      7.69 o 
   5   4  10       33.97       27.09     10.13 o 
   6   4  10       75.09       44.06     22.09 o 
   7   4  10       16.80        0.38     18.33 o 
   8   4  10        0.01        5.93      9.07 o 
   9   4  10       23.46       11.54     12.79 o 
  -8   5  10        5.88       12.95      9.17 o 
  -7   5  10        0.49        4.21      8.34 o 
  -6   5  10       13.41       17.94     10.17 o 
  -5   5  10       10.21       14.56     12.21 o 
  -4   5  10       65.68       91.83     21.78 o 
  -3   5  10        0.09        2.67     12.62 o 
  -2   5  10       45.67       52.79     14.22 o 
  -1   5  10       37.87       40.59     13.94 o 
   0   5  10       36.70       30.92     12.46 o 
   1   5  10       67.81       71.25     15.15 o 
   2   5  10       64.41       54.77     11.32 o 
   3   5  10       22.08       17.97      8.44 o 
   4   5  10        1.48        4.28      7.72 o 
   5   5  10       16.31       30.43     16.57 o 
 -15   1  11       10.56       19.50     10.10 o 
 -14   1  11        0.00       -3.39      8.70 o 
 -13   1  11       20.30       18.96     10.72 o 
 -12   1  11        7.30        1.53      7.31 o 
 -11   1  11      143.41      153.14     17.14 o 
 -10   1  11        7.57        7.50      7.93 o 
  -9   1  11        7.28        3.79      9.73 o 
  -8   1  11       33.64       43.55     10.71 o 
  -7   1  11       14.22        7.73      8.67 o 
  -6   1  11       65.78       62.58     10.17 o 
  -5   1  11       23.29       21.00      7.23 o 
  -4   1  11        8.98       15.00      7.40 o 
  -3   1  11      195.82      195.95     11.29 o 
  -2   1  11       55.99       39.97      6.94 o 
  -1   1  11      406.51      410.83     14.92 o 
   0   1  11        6.82        5.55      7.17 o 
   1   1  11      102.78      106.41     11.20 o 
   2   1  11      145.01      146.51     12.76 o 
   3   1  11      584.01      631.33     22.71 o 
   4   1  11       37.20       37.91     10.13 o 
   5   1  11      152.91      143.02     16.26 o 
   6   1  11       22.52       15.36     11.43 o 
   7   1  11        9.19       12.40     11.09 o 
   8   1  11       35.57       39.47     11.38 o 
   9   1  11      135.47      115.11     15.67 o 
  10   1  11        3.04        0.58      9.15 o 
  11   1  11       93.63       86.31     16.50 o 
  12   1  11       32.81       39.07     12.20 o 
 -14   2  11       21.97       43.87     13.74 o 
 -13   2  11        0.47       13.87     10.48 o 
 -12   2  11      144.17      154.46     24.23 o 
 -11   2  11       51.34       42.92     12.00 o 
 -10   2  11       33.06       33.68     11.12 o 
  -9   2  11       46.85       52.69     11.96 o 
  -8   2  11        8.81       16.50     10.84 o 
  -7   2  11       45.38       27.76      8.68 o 
  -6   2  11       16.33        3.08      7.24 o 
  -5   2  11      209.94      210.83     15.33 o 
  -4   2  11       46.67       51.29     11.30 o 
  -3   2  11      227.21      239.76     15.24 o 
  -2   2  11        1.69        9.67      6.65 o 
  -1   2  11      904.11     1000.30     32.16 o 
   0   2  11       22.97       24.79     10.43 o 
   1   2  11        0.10        6.30      7.31 o 
   2   2  11       83.27       51.19      9.73 o 
   3   2  11      286.06      270.55     16.36 o 
   4   2  11      107.02      107.09     11.41 o 
   5   2  11      119.06      127.76     15.61 o 
   6   2  11       62.15       48.55     11.20 o 
   7   2  11       22.66       31.94     10.07 o 
   8   2  11       40.71       32.99     10.54 o 
   9   2  11       22.25       21.89     10.61 o 
  10   2  11        0.30        5.43     17.55 o 
  11   2  11       23.29       28.24     12.37 o 
 -13   3  11        0.22       -4.22     10.18 o 
 -12   3  11        1.91        2.20     11.57 o 
 -11   3  11        1.66        9.27     16.64 o 
 -10   3  11       39.04       43.83     12.65 o 
  -9   3  11       10.29       19.40      8.83 o 
  -8   3  11      216.22      237.51     21.62 o 
  -7   3  11      214.43      240.03     18.35 o 
  -6   3  11        6.36       24.81     10.86 o 
  -5   3  11      704.92      722.89     34.70 o 
  -4   3  11        1.93       16.17      8.55 o 
  -3   3  11      189.76      170.75     18.91 o 
  -2   3  11        2.98        3.74     11.22 o 
  -1   3  11      123.31      128.78     12.59 o 
   0   3  11       77.79       77.73     10.50 o 
   1   3  11       29.13       31.79      8.70 o 
   2   3  11        0.38        1.03      6.84 o 
   3   3  11       18.08       17.99      7.44 o 
   4   3  11       18.59       20.69      9.36 o 
   5   3  11        8.89        7.26      7.48 o 
   6   3  11        8.17        0.17      7.74 o 
   7   3  11       12.62        7.50      8.57 o 
   8   3  11       76.62       76.96     12.59 o 
   9   3  11       14.60       12.06     10.87 o 
  10   3  11       44.54       43.61     12.34 o 
 -10   4  11        0.01        5.91      9.34 o 
  -9   4  11      166.85      204.52     24.13 o 
  -8   4  11       14.96       24.82     10.07 o 
  -7   4  11       22.31       14.52     11.24 o 
  -6   4  11       21.21       14.17      9.16 o 
  -5   4  11        1.31       -7.36     11.88 o 
  -4   4  11        4.56        5.73     12.66 o 
  -3   4  11        0.03        5.83     11.07 o 
  -2   4  11       10.22        2.42     10.32 o 
  -1   4  11        0.73       -6.65      9.69 o 
   0   4  11       17.81        9.68     10.29 o 
   1   4  11       17.73       17.94      8.38 o 
   2   4  11        2.26        4.62      7.12 o 
   3   4  11       29.51       25.28      9.22 o 
   4   4  11       49.71       53.69     10.98 o 
   5   4  11        8.95        6.31     11.96 o 
   6   4  11       12.66        3.13      7.99 o 
   7   4  11       36.28       32.18     10.06 o 
  -5   5  11        0.29       17.39     12.88 o 
  -4   5  11        0.01        2.85     12.77 o 
  -3   5  11        0.68       -4.34     10.43 o 
  -2   5  11        2.95      -10.85      8.12 o 
  -1   5  11       13.42       12.27     12.94 o 
   0   5  11        3.80        2.49     12.20 o 
   1   5  11        8.64        6.88     12.31 o 
   2   5  11       12.07       18.83     12.73 o 
 -14   0  12        2.58       -3.99     10.58 o 
 -13   0  12       64.45       60.89     16.87 o 
 -12   0  12        9.67        3.22     10.74 o 
 -11   0  12       12.72       14.72     15.95 o 
 -10   0  12        0.05        9.20     14.57 o 
  -9   0  12        8.45       92.80     19.94 o 
  -8   0  12       55.94       69.94     15.34 o 
  -7   0  12      131.10      112.12     17.95 o 
  -6   0  12      215.05      202.16     24.70 o 
  -5   0  12       24.79       49.54     17.33 o 
  -4   0  12       37.99       37.91      9.99 o 
  -3   0  12      330.45      390.75     22.76 o 
  -2   0  12      182.53      196.03     31.37 o 
  -1   0  12       37.15       47.80     12.73 o 
   0   0  12       47.38       48.55     11.82 o 
   1   0  12      335.72      388.52     34.51 o 
   2   0  12        2.04        4.60     10.28 o 
   3   0  12      525.09      556.33     40.80 o 
   4   0  12        8.91       13.34     12.27 o 
   5   0  12      109.11       77.31     17.49 o 
   6   0  12       33.94       46.78     14.88 o 
   7   0  12       13.55        9.20     13.65 o 
   8   0  12        6.17        3.68      9.97 o 
   9   0  12       27.77       27.46     16.26 o 
  10   0  12      129.25      111.66     23.77 o 
  11   0  12       37.40        9.20     15.65 o 
 -14   1  12        0.40      -11.20      8.15 o 
 -13   1  12        4.35        1.65      8.66 o 
 -12   1  12        2.28        7.47     11.11 o 
 -11   1  12        1.62        4.45     10.90 o 
 -10   1  12       14.03       20.29      9.34 o 
  -9   1  12       43.83       48.69     11.77 o 
  -8   1  12       47.80       57.16     13.05 o 
  -7   1  12       84.16      100.55     13.89 o 
  -6   1  12       38.62       47.09      9.98 o 
  -5   1  12       28.73       30.29      7.44 o 
  -4   1  12      104.68      107.37     11.13 o 
  -3   1  12        6.19        6.05      6.02 o 
  -2   1  12       81.88       65.31      8.55 o 
  -1   1  12      188.86      171.98     13.13 o 
   0   1  12        5.47        1.16      7.49 o 
   1   1  12      364.53      360.08     17.94 o 
   2   1  12        0.61        4.12      8.63 o 
   3   1  12       86.31      102.95     14.57 o 
   4   1  12        4.60       13.60     11.20 o 
   5   1  12        7.31        7.23      9.06 o 
   6   1  12       45.22       38.57     10.67 o 
   7   1  12      191.91      190.37     19.83 o 
   8   1  12        7.49        4.74      9.50 o 
   9   1  12        0.76       10.60      8.95 o 
  10   1  12       11.36       23.72     12.22 o 
  11   1  12        0.54       -6.96     10.74 o 
 -13   2  12        1.11        6.35     12.15 o 
 -12   2  12        0.16        8.35     10.89 o 
 -11   2  12        1.66        5.46     11.33 o 
 -10   2  12        8.53       16.80      9.28 o 
  -9   2  12        0.00       -7.05     10.66 o 
  -8   2  12        1.24      -11.37      7.95 o 
  -7   2  12       31.70       25.19      9.57 o 
  -6   2  12        8.07        4.40      7.52 o 
  -5   2  12      106.85      108.78     12.64 o 
  -4   2  12       38.76       29.74      9.48 o 
  -3   2  12      213.34      194.61     16.77 o 
  -2   2  12       45.51       59.20     13.87 o 
  -1   2  12      214.87      242.00     16.49 o 
   0   2  12       53.72       47.65      9.57 o 
   1   2  12       99.30       80.13     11.29 o 
   2   2  12        2.90        3.20      7.88 o 
   3   2  12      125.34      133.81     13.20 o 
   4   2  12        0.14        3.12     10.46 o 
   5   2  12       20.48       12.02     10.12 o 
   6   2  12        6.77        6.07      9.79 o 
   7   2  12        2.25       -5.59      9.05 o 
   8   2  12       66.80       75.94     14.91 o 
   9   2  12        7.46        9.42     11.52 o 
  10   2  12       12.35       10.58      9.10 o 
 -11   3  12        0.02       -1.53      9.37 o 
 -10   3  12        0.04       -3.43     10.72 o 
  -9   3  12       82.78       82.55     15.33 o 
  -8   3  12        0.22        5.37      9.61 o 
  -7   3  12       77.71       78.70     12.28 o 
  -6   3  12       29.73       26.66      9.80 o 
  -5   3  12      115.09      110.38     13.52 o 
  -4   3  12        8.92       18.00     11.70 o 
  -3   3  12       68.10       75.26     14.92 o 
  -2   3  12       36.33       49.45     14.44 o 
  -1   3  12       60.24       52.73     14.19 o 
   0   3  12        0.10       -0.04      6.88 o 
   1   3  12        1.47       -2.04      6.72 o 
   2   3  12       31.95      357.25    262.69 o 
   3   3  12       10.42       13.31      8.50 o 
   4   3  12        1.85       -0.53      6.95 o 
   5   3  12       18.40        9.06     11.96 o 
   6   3  12        8.72       -1.91      9.84 o 
   7   3  12        7.22        3.50     10.13 o 
   8   3  12        1.01        3.71      8.56 o 
  -8   4  12        1.83        9.76     11.04 o 
  -7   4  12       75.23       87.01     23.26 o 
  -6   4  12        2.13       16.85     14.41 o 
  -5   4  12       23.73       41.27     18.48 o 
  -4   4  12       42.53       42.02     15.11 o 
  -3   4  12        2.50        0.96     10.07 o 
  -2   4  12        7.00        5.70      9.11 o 
  -1   4  12       57.17       60.14     15.55 o 
   0   4  12       37.35       54.90     15.69 o 
   1   4  12       22.89       26.79     13.34 o 
   2   4  12        8.33        8.33      8.68 o 
   3   4  12        9.71       17.13      8.91 o 
   4   4  12        0.19        2.98      6.98 o 
   5   4  12       34.65       33.08      9.34 o 
 -12   1  13       34.17       50.14     12.45 o 
 -11   1  13        0.22       -1.45      8.77 o 
 -10   1  13       52.99       60.20     12.39 o 
  -9   1  13        7.33       13.60      8.76 o 
  -8   1  13        1.30        0.00      9.08 o 
  -7   1  13        0.06      -11.64      7.76 o 
  -6   1  13       18.59       22.60     23.47 o 
  -5   1  13        3.69       -7.41      6.65 o 
  -4   1  13       58.64       74.53      9.88 o 
  -3   1  13       57.76       65.56     10.39 o 
  -2   1  13      120.70      108.13     12.37 o 
  -1   1  13        6.71        9.65      7.25 o 
   0   1  13        4.24        4.67      8.03 o 
   1   1  13       53.22       49.70     21.32 o 
   2   1  13        1.13       -0.19      8.04 o 
   3   1  13       50.55       76.11     18.18 o 
   4   1  13       16.48       27.99     10.93 o 
   5   1  13       42.50       33.71     11.65 o 
   6   1  13       40.70       43.38     12.73 o 
   7   1  13        5.44       11.74     10.17 o 
   8   1  13        0.01       12.15      9.70 o 
   9   1  13        3.03        4.44      8.58 o 
 -11   2  13        4.18       -1.99     11.49 o 
 -10   2  13        0.02       -1.58     11.32 o 
  -9   2  13        1.73       -3.19      8.19 o 
  -8   2  13       11.04       -3.11      8.96 o 
  -7   2  13       59.10       64.99     13.01 o 
  -6   2  13        0.15       -2.36      8.62 o 
  -5   2  13       77.83       81.83     11.61 o 
  -4   2  13       11.41        6.90      9.90 o 
  -3   2  13        4.69        9.76      9.39 o 
  -2   2  13        6.73       26.98     12.45 o 
  -1   2  13        9.85       24.08     11.22 o 
   0   2  13       43.37       59.59     11.15 o 
   1   2  13       19.66       26.74      9.48 o 
   2   2  13      277.60      275.13     17.91 o 
   3   2  13        6.71        6.21     10.21 o 
   4   2  13        0.10        6.13      9.74 o 
   5   2  13       36.97       28.15     13.65 o 
   6   2  13       18.00       26.24      9.84 o 
   7   2  13        1.38       10.55     16.18 o 
   8   2  13       15.82       13.74     10.38 o 
  -9   3  13       63.63       58.15     13.78 o 
  -8   3  13        0.60        7.77     11.99 o 
  -7   3  13       10.11       33.54     10.57 o 
  -6   3  13       75.25       76.85     15.84 o 
  -5   3  13       20.68       16.33     13.00 o 
  -4   3  13        4.77        8.05     10.13 o 
  -3   3  13        5.96       -2.41      9.53 o 
  -2   3  13       49.06       43.79     14.74 o 
  -1   3  13       11.54       11.95     10.88 o 
   0   3  13        0.12        7.15     11.64 o 
   1   3  13       15.99        4.99      8.40 o 
   2   3  13        2.94        6.29      8.53 o 
   3   3  13        0.49        4.35      8.53 o 
   4   3  13      158.41      144.93     17.71 o 
   5   3  13        0.01        1.62     10.71 o 
   6   3  13      120.49      115.41     17.96 o 
  -4   4  13        0.47        3.29     13.49 o 
  -3   4  13       59.50       73.07     14.93 o 
  -2   4  13       25.44       27.67     12.19 o 
  -1   4  13        1.21        5.39     10.57 o 
   0   4  13       26.95       43.24     12.59 o 
   1   4  13        0.42        1.11      9.13 o 
 -11   0  14       22.42       -0.46     16.41 o 
 -10   0  14       38.78       54.61     17.03 o 
  -9   0  14        0.03       14.88     17.33 o 
  -8   0  14       92.51       65.19     17.64 o 
  -7   0  14        8.34       -1.53     13.34 o 
  -6   0  14      195.04      183.45     22.85 o 
  -5   0  14      178.86      163.36     25.16 o 
  -4   0  14        0.31       -5.06     13.65 o 
  -3   0  14       88.05       90.65     19.63 o 
  -2   0  14      105.81      143.57     24.70 o 
  -1   0  14        0.02       15.95     16.26 o 
   0   0  14      135.68      176.70     27.92 o 
   1   0  14       14.04       10.43     15.19 o 
   2   0  14       16.32       15.65     15.95 o 
   3   0  14        0.14        7.82     15.80 o 
   4   0  14      101.83      115.50     23.01 o 
   5   0  14       51.77       59.67     19.02 o 
   6   0  14      107.73      117.80     23.93 o 
   7   0  14        6.61       19.02     16.72 o 
 -10   1  14       35.16       50.15     14.36 o 
  -9   1  14       33.74       34.92     13.50 o 
  -8   1  14        1.63        9.16     11.66 o 
  -7   1  14       35.37       29.84     12.58 o 
  -6   1  14       36.30       47.81     11.88 o 
  -5   1  14        5.77        2.17     10.45 o 
  -4   1  14        0.67       -5.89     10.95 o 
  -3   1  14       28.60       13.35     12.09 o 
  -2   1  14       21.81       41.54     26.46 o 
  -1   1  14       53.54       43.84     10.45 o 
   0   1  14        8.64       -0.98      9.37 o 
   1   1  14        1.88       -2.44     10.48 o 
   2   1  14       90.96      111.95     19.79 o 
   3   1  14       21.87       26.07     11.86 o 
   4   1  14       18.33       17.04     10.85 o 
   5   1  14        0.12        1.43     11.23 o 
   6   1  14       16.17       28.75     14.49 o 
   7   1  14        9.57        6.26     11.09 o 
  -9   2  14        8.61        2.33     10.53 o 
  -8   2  14        2.27       -2.56     11.27 o 
  -7   2  14        5.92        9.03     11.41 o 
  -6   2  14        0.57        5.10      9.30 o 
  -5   2  14        8.56       12.32     12.43 o 
  -4   2  14        3.78       -7.14     10.98 o 
  -3   2  14        0.98        6.78      9.92 o 
  -2   2  14       45.40       44.52     15.49 o 
  -1   2  14       65.93       70.01     15.44 o 
   0   2  14       22.07       16.35      8.24 o 
   1   2  14        0.52        9.07      8.11 o 
   2   2  14        0.08        1.99      9.98 o 
   3   2  14        2.59        3.22     11.97 o 
   4   2  14        8.63        3.10     10.77 o 
   5   2  14       13.63        8.92     10.39 o 
  -6   3  14        5.47        4.44     11.10 o 
  -5   3  14       28.40       31.94     11.74 o 
  -4   3  14        1.48        1.78      9.91 o 
  -3   3  14        4.46        7.13      9.50 o 
  -2   3  14       13.15       12.15     11.36 o 
  -1   3  14        2.98        6.20     11.71 o 
   0   3  14        0.93        1.37     12.14 o 
   1   3  14        6.39       11.31     20.25 o 
   2   3  14        0.62       -1.10      6.98 o 
  -8   1  15       15.21       12.68     12.67 o 
  -7   1  15        4.00        1.81     11.78 o 
  -6   1  15        0.30       -7.94      9.16 o 
  -5   1  15        4.34      -20.71     13.80 o 
  -4   1  15       27.88       59.97     21.93 o 
  -3   1  15        2.79       -7.26     12.18 o 
  -2   1  15       16.88       39.88     21.93 o 
  -1   1  15       25.84       26.38     21.63 o 
   0   1  15       56.62       87.31     16.76 o 
   1   1  15       23.00       27.05     13.19 o 
   2   1  15        8.42       -7.47     11.04 o 
   3   1  15        6.06       10.13     11.27 o 
   4   1  15        3.46        3.28     11.96 o 
  -5   2  15        0.39       11.35     13.34 o 
  -4   2  15       87.94       84.52     26.84 o 
  -3   2  15        5.09        0.85     11.82 o 
  -2   2  15        0.52       -4.16      9.18 o 
  -1   2  15        0.18        2.57     11.97 o 
   0   2  15        0.30        1.23     16.11 o 
   1   2  15        1.93        5.08     10.23 o 
                                                 
